# Supplementary material for: Ethyl 1-(butan-2-yl)-2-(2-meth­oxy­phen­yl)-1H-benzimidazole-5-carboxyl­ate
Source: Acta Crystallogr Sect E Struct Rep Online. 2011 Nov 9;67(Pt 12):o3231–2. doi: 10.1107/S1600536811046095 (PMC3238892; doi:10.1107/S1600536811046095)
Supplement: Supplementary file 2 [file e-67-o3231-Isup2.hkl]

# 
# h,k,l, Fc-squared, Fo-squared, sigma(Fo-squared) and status flag 
# 
data_I
_shelx_title ' test1 in P2(1)/n' 
_shelx_refln_list_code          4 
_shelx_F_calc_maximum      159.73 
_exptl_crystal_F_000       752.00 
_reflns_d_resolution_high  0.8410 
 
loop_ 
 _symmetry_equiv_pos_as_xyz 
 'x, y, z' 
 '-x+1/2, y+1/2, -z+1/2' 
 '-x, -y, -z' 
 'x-1/2, -y-1/2, z-1/2' 
 
_cell_length_a    10.6746 
_cell_length_b    12.3344 
_cell_length_c    15.6158 
_cell_angle_alpha  90.000 
_cell_angle_beta  106.901 
_cell_angle_gamma  90.000 
 
_shelx_F_squared_multiplier     1.000 
 
loop_ 
 _refln_index_h 
 _refln_index_k 
 _refln_index_l 
 _refln_F_squared_calc 
 _refln_F_squared_meas 
 _refln_F_squared_sigma 
 _refln_observed_status 
   2   0   0     6919.64     6914.48     83.55 o 
   4   0   0      226.09      204.13      3.51 o 
   6   0   0     1025.39      980.69     14.30 o 
   8   0   0        4.75        4.81      1.49 o 
  10   0   0       22.82       18.44      3.49 o 
  12   0   0        1.98        3.24      2.49 o 
   1   1   0     3206.62     3082.40     42.79 o 
   2   1   0    25513.29    23315.17    287.69 o 
   3   1   0      321.24      294.88      5.61 o 
   4   1   0     2345.63     2160.05     20.82 o 
   5   1   0       89.30       87.86      1.54 o 
   6   1   0       22.35       20.29      0.88 o 
   7   1   0       47.85       46.36      1.36 o 
   8   1   0       31.11       33.25      2.08 o 
   9   1   0       65.70       70.55      3.06 o 
  10   1   0        4.12        0.86      1.49 o 
  11   1   0        0.03       -0.03      1.49 o 
  12   1   0        2.65        4.90      2.02 o 
   0   2   0     7167.07     6306.00    124.77 o 
   1   2   0     1214.26     1289.63     13.47 o 
   2   2   0    12656.10    12153.32    123.79 o 
   3   2   0     1843.58     1965.81     31.94 o 
   4   2   0     1314.84     1366.71     14.47 o 
   5   2   0      694.30      645.58      8.86 o 
   6   2   0      625.32      594.18      7.63 o 
   7   2   0        0.24        0.35      0.68 o 
   8   2   0        2.52        1.92      0.88 o 
   9   2   0        6.30        7.95      1.84 o 
  10   2   0        0.34        1.70      1.38 o 
  11   2   0        0.88        0.75      1.56 o 
  12   2   0        2.25        3.19      1.84 o 
   1   3   0     1754.50     1659.78     18.67 o 
   2   3   0     1705.20     1678.15     17.69 o 
   3   3   0      333.28      360.94      3.78 o 
   4   3   0      895.79      802.96     14.31 o 
   5   3   0     1884.21     1850.02     18.36 o 
   6   3   0      490.88      466.00      5.83 o 
   7   3   0      146.35      143.40      3.13 o 
   8   3   0       10.76       12.12      1.55 o 
   9   3   0       55.43       50.77      3.22 o 
  10   3   0        2.62        3.94      2.99 o 
  11   3   0        2.46        1.91      1.56 o 
   0   4   0     1329.33     1317.85     21.22 o 
   1   4   0     2556.99     2479.54     27.74 o 
   2   4   0      777.98      729.85      8.02 o 
   3   4   0      106.66      106.97      1.76 o 
   4   4   0      223.18      260.95      3.55 o 
   5   4   0      368.97      337.44      4.65 o 
   6   4   0        3.02        4.98      0.85 o 
   7   4   0      477.14      453.50      6.43 o 
   8   4   0      400.59      402.31      6.86 o 
   9   4   0        4.56        8.47      1.33 o 
  10   4   0        3.30        4.42      2.25 o 
  11   4   0        4.76        7.86      2.27 o 
   1   5   0      790.42      814.71      8.91 o 
   2   5   0      376.30      365.27      3.88 o 
   3   5   0       12.61       12.09      0.60 o 
   4   5   0        3.74        1.56      1.10 o 
   5   5   0       78.00       98.76      2.51 o 
   6   5   0       63.81       62.11      2.32 o 
   7   5   0      673.63      632.88      9.58 o 
   8   5   0        6.93        9.68      1.40 o 
   9   5   0      298.05      292.02      6.72 o 
  10   5   0       29.01       27.18      4.03 o 
  11   5   0       44.93       41.46      4.96 o 
   0   6   0      464.67      486.20     21.92 o 
   1   6   0      535.45      550.10      6.48 o 
   2   6   0      154.42      146.34      2.18 o 
   3   6   0       83.69      106.17      2.64 o 
   4   6   0        9.57       10.81      1.02 o 
   5   6   0        0.27        1.48      0.75 o 
   6   6   0       18.56       15.41      1.87 o 
   7   6   0      254.46      266.85      5.21 o 
   8   6   0      175.45      166.58      4.51 o 
   9   6   0        0.59        0.59      1.06 o 
  10   6   0        9.87       12.47      1.83 o 
  11   6   0        9.18        7.76      2.00 o 
   1   7   0      167.94      181.27      2.64 o 
   2   7   0      385.27      396.78      5.70 o 
   3   7   0       38.71       42.41      1.64 o 
   4   7   0       28.60       38.01      1.68 o 
   5   7   0      170.76      177.83      4.23 o 
   6   7   0       23.95       15.50      1.76 o 
   7   7   0      246.34      247.39      5.70 o 
   8   7   0        8.78        8.63      1.45 o 
   9   7   0        3.64        4.32      1.41 o 
  10   7   0       14.19       11.91      2.01 o 
   0   8   0     1549.75     1560.51     22.04 o 
   1   8   0       37.23       33.44      1.16 o 
   2   8   0        6.44        5.36      0.56 o 
   3   8   0        0.00        0.54      0.31 o 
   4   8   0       27.79       28.62      1.92 o 
   5   8   0       77.53       60.53      2.94 o 
   6   8   0        1.71        3.73      1.35 o 
   7   8   0        0.36       -1.86      1.40 o 
   8   8   0        1.39        0.44      1.04 o 
   9   8   0        3.33        3.27      1.24 o 
  10   8   0        0.22       -0.52      1.54 o 
   1   9   0        3.32        5.40      0.87 o 
   2   9   0        1.21        2.31      0.54 o 
   3   9   0       94.19       96.12      3.13 o 
   4   9   0       98.70       93.03      3.12 o 
   5   9   0       13.73       13.09      1.65 o 
   6   9   0       32.89       33.58      2.36 o 
   7   9   0        5.48        3.72      1.47 o 
   8   9   0        0.94       -1.56      1.04 o 
   9   9   0        0.07        0.52      1.18 o 
   0  10   0       51.16       74.41      3.74 o 
   1  10   0      192.65      186.66      3.28 o 
   2  10   0      682.36      646.98      9.52 o 
   3  10   0       42.48       44.23      2.34 o 
   4  10   0       56.27       51.54      2.54 o 
   5  10   0        0.02        1.20      1.13 o 
   6  10   0        2.06        1.80      1.65 o 
   7  10   0        0.25        0.53      1.21 o 
   8  10   0        4.06        4.32      1.86 o 
   1  11   0       17.31       14.68      1.63 o 
   2  11   0       15.06       16.14      1.62 o 
   3  11   0       35.50       44.35      2.34 o 
   4  11   0        2.54        1.38      1.09 o 
   5  11   0       17.29       19.27      1.91 o 
   6  11   0        3.57        5.61      1.76 o 
   7  11   0        4.66        6.40      1.86 o 
   8  11   0        0.44       -0.07      1.63 o 
   0  12   0      186.54      188.32      6.47 o 
   1  12   0        0.24       -0.25      0.70 o 
   2  12   0       40.17       43.60      2.93 o 
   3  12   0        0.27        0.75      1.24 o 
   4  12   0       14.74       16.32      2.19 o 
   5  12   0        9.79       12.69      2.09 o 
   6  12   0       11.08        9.16      3.22 o 
   1  13   0        8.04        8.72      3.74 o 
   2  13   0        1.85        3.49      2.11 o 
   3  13   0       42.37       54.73      4.75 o 
   4  13   0       13.92       15.86      2.90 o 
   5  13   0        0.01       -0.62      1.87 o 
   0  14   0        2.62        1.25      2.99 o 
   1  14   0        0.27       -0.06      1.13 o 
   2  14   0        0.88        0.26      2.09 o 
   3  14   0        0.15       -1.31      3.74 o 
 -11   0   1       11.63        9.22      2.99 o 
  -9   0   1       15.87       20.44      3.49 o 
  -7   0   1       13.34       16.58      1.84 o 
  -5   0   1        2.65        7.55      1.50 o 
  -3   0   1     2549.85     2522.94     39.19 o 
  -1   0   1     3452.15     3360.65     52.52 o 
   1   0   1     1164.11     1240.45     19.18 o 
   3   0   1     8550.17     8054.46    166.89 o 
   5   0   1      150.42      167.66      3.25 o 
   7   0   1       98.20      113.82      2.88 o 
   9   0   1      163.20      159.59      5.82 o 
  11   0   1        0.85        0.75      1.99 o 
 -12   1   1        7.35        9.08      2.20 o 
 -11   1   1        0.08       -0.23      1.38 o 
 -10   1   1       18.66       16.05      2.99 o 
  -9   1   1       42.21       48.36      4.12 o 
  -8   1   1       12.71       10.33      1.22 o 
  -7   1   1       87.46       99.41      2.76 o 
  -6   1   1        0.21        0.32      0.55 o 
  -5   1   1      297.40      289.10      4.10 o 
  -4   1   1        6.92       10.72      0.56 o 
  -3   1   1     8820.75     8464.51     76.13 o 
  -2   1   1     2876.75     2554.30     50.00 o 
  -1   1   1     2496.64     2501.77     20.90 o 
   0   1   1     1949.21     1989.11     16.50 o 
   1   1   1     5743.76     5602.71     63.27 o 
   2   1   1    11068.86    10698.88    128.93 o 
   3   1   1       60.38       64.36      1.62 o 
   4   1   1     2131.58     1963.37     20.31 o 
   5   1   1      124.65      131.84      6.58 o 
   6   1   1        0.22        1.86      0.71 o 
   7   1   1      177.79      189.52      2.74 o 
   8   1   1       37.54       40.67      1.82 o 
   9   1   1        1.66        2.51      1.09 o 
  10   1   1        0.00        1.08      1.31 o 
  11   1   1        0.41        0.70      2.37 o 
 -12   2   1        5.88        5.67      2.09 o 
 -11   2   1       12.62       15.92      2.55 o 
 -10   2   1        8.67       10.04      2.11 o 
  -9   2   1        0.08        0.58      1.38 o 
  -8   2   1        0.00       -0.54      0.84 o 
  -7   2   1        0.70        1.34      0.97 o 
  -6   2   1      158.47      168.82      2.69 o 
  -5   2   1      135.78      122.50      2.05 o 
  -4   2   1      669.13      720.77      7.44 o 
  -3   2   1     6939.80     6629.08     80.22 o 
  -2   2   1     1452.32     1437.10     12.50 o 
  -1   2   1     1691.06     1639.96     14.21 o 
   0   2   1     1349.71     1217.13     10.57 o 
   1   2   1     1070.13     1026.58      8.29 o 
   2   2   1     3567.33     3633.93     40.40 o 
   3   2   1     1245.70     1178.93     12.45 o 
   4   2   1     3798.11     3699.79     35.45 o 
   5   2   1       61.37       62.64      1.61 o 
   6   2   1      272.36      249.23      3.31 o 
   7   2   1      148.42      158.47      3.02 o 
   8   2   1       39.84       39.75      1.98 o 
   9   2   1        0.39        1.11      1.17 o 
  10   2   1        4.70        5.56      1.54 o 
  11   2   1        4.55        4.13      3.36 o 
 -12   3   1        0.51        2.24      1.79 o 
 -11   3   1        0.25        0.67      1.61 o 
 -10   3   1        3.54        6.08      1.84 o 
  -9   3   1        1.82        1.62      1.28 o 
  -8   3   1       16.44       17.19      1.53 o 
  -7   3   1        6.42        5.08      0.77 o 
  -6   3   1      315.21      301.39      3.88 o 
  -5   3   1     1266.93     1240.83     12.63 o 
  -4   3   1      955.12      951.12     10.36 o 
  -3   3   1     2519.99     2397.43     23.12 o 
  -2   3   1     2813.97     2667.37     22.02 o 
  -1   3   1     4317.33     4473.31     43.38 o 
   0   3   1       98.21       61.70      1.38 o 
   1   3   1       12.86       12.71      0.73 o 
   2   3   1       24.67       22.84      0.80 o 
   3   3   1      613.17      665.70      7.42 o 
   4   3   1      669.62      745.05      8.39 o 
   5   3   1      240.67      257.76      4.46 o 
   6   3   1      446.07      420.68      5.83 o 
   7   3   1        0.45        1.01      0.73 o 
   8   3   1        2.68        5.70      1.94 o 
   9   3   1       96.08       81.58      3.02 o 
  10   3   1        0.23       -1.16      1.33 o 
  11   3   1        0.08        1.81      1.61 o 
 -11   4   1        7.89        9.70      1.98 o 
 -10   4   1        5.92        9.75      1.86 o 
  -9   4   1        1.56        0.02      1.11 o 
  -8   4   1        0.40       -0.30      0.92 o 
  -7   4   1      506.02      470.89      5.70 o 
  -6   4   1       10.60       14.42      0.89 o 
  -5   4   1     2876.97     2856.24     30.00 o 
  -4   4   1      215.35      215.79      2.56 o 
  -3   4   1       29.19       42.40      1.78 o 
  -2   4   1      861.97      826.70      7.90 o 
  -1   4   1      265.73      259.75      2.93 o 
   0   4   1      298.05      271.18      3.05 o 
   1   4   1       96.10      110.22      1.50 o 
   2   4   1      541.78      564.07      6.11 o 
   3   4   1      786.94      893.42     10.78 o 
   4   4   1       33.48       29.19      1.33 o 
   5   4   1       66.83       65.61      1.59 o 
   6   4   1      295.68      288.29      4.39 o 
   7   4   1     1071.29     1076.20     14.72 o 
   8   4   1      302.00      298.65      5.57 o 
   9   4   1        7.37        7.01      1.33 o 
  10   4   1       76.15       80.20      2.96 o 
  11   4   1        5.86        3.36      1.94 o 
 -11   5   1        0.84        2.68      1.67 o 
 -10   5   1       45.18       43.86      3.21 o 
  -9   5   1       65.46       59.71      2.91 o 
  -8   5   1       10.17        7.32      1.83 o 
  -7   5   1       86.29       73.58      3.11 o 
  -6   5   1       17.25       30.57      1.13 o 
  -5   5   1        1.33        3.03      0.44 o 
  -4   5   1      407.22      397.59      6.19 o 
  -3   5   1      497.22      533.36      5.43 o 
  -2   5   1      379.51      396.55      4.29 o 
  -1   5   1       22.49       21.37      1.23 o 
   0   5   1      122.11      139.13      1.87 o 
   1   5   1     1005.29     1041.68     10.00 o 
   2   5   1       31.84       30.49      0.94 o 
   3   5   1      449.64      397.88      7.26 o 
   4   5   1      310.37      295.54      5.45 o 
   5   5   1       69.60       74.08      2.21 o 
   6   5   1       22.12       19.96      1.28 o 
   7   5   1       31.60       29.29      1.89 o 
   8   5   1       45.80       55.79      2.52 o 
   9   5   1       54.69       45.13      2.45 o 
  10   5   1       11.78       13.41      1.76 o 
  11   5   1        7.00        8.03      2.51 o 
 -11   6   1        8.41        8.09      2.04 o 
 -10   6   1        9.57       10.66      1.73 o 
  -9   6   1      102.45       84.16      3.36 o 
  -8   6   1       13.54        8.59      1.33 o 
  -7   6   1        3.76        5.02      1.24 o 
  -6   6   1       86.28       72.09      2.70 o 
  -5   6   1       29.51       41.63      1.92 o 
  -4   6   1       35.12       27.36      1.34 o 
  -3   6   1      557.11      594.93      6.38 o 
  -2   6   1        0.20       -0.40      0.32 o 
  -1   6   1     1062.49     1153.24     12.42 o 
   0   6   1      147.34      159.69      2.92 o 
   1   6   1        5.88        5.88      0.55 o 
   2   6   1       18.02       15.40      0.77 o 
   3   6   1      278.69      301.14      6.58 o 
   4   6   1      206.64      222.50      4.12 o 
   5   6   1        3.61        5.74      1.14 o 
   6   6   1        0.57        0.74      1.33 o 
   7   6   1       53.61       53.91      2.38 o 
   8   6   1        8.02       10.48      1.45 o 
   9   6   1      180.16      182.36      4.45 o 
  10   6   1        5.23        6.16      1.39 o 
 -10   7   1       16.49       10.40      1.81 o 
  -9   7   1        0.00       -1.39      1.23 o 
  -8   7   1       54.13       49.39      2.55 o 
  -7   7   1      175.12      174.35      4.67 o 
  -6   7   1       80.42       73.82      2.89 o 
  -5   7   1      201.31      214.11      4.83 o 
  -4   7   1       23.92       16.62      1.27 o 
  -3   7   1        0.02        2.25      0.37 o 
  -2   7   1       78.27       74.22      1.59 o 
  -1   7   1        0.63        5.67      0.59 o 
   0   7   1       93.55      104.56      1.80 o 
   1   7   1     1234.62     1369.08     15.95 o 
   2   7   1      575.47      588.66      7.47 o 
   3   7   1       12.49       17.91      1.94 o 
   4   7   1       17.27       18.96      1.55 o 
   5   7   1       35.21       35.47      2.90 o 
   6   7   1       45.88       49.87      2.56 o 
   7   7   1       84.92       80.19      3.92 o 
   8   7   1      105.05      116.34      3.43 o 
   9   7   1        3.63        1.42      1.12 o 
  10   7   1        1.30        2.69      1.44 o 
 -10   8   1        0.45        2.00      1.57 o 
  -9   8   1        1.29        1.46      1.26 o 
  -8   8   1       12.43        7.89      1.58 o 
  -7   8   1       69.55       64.05      2.93 o 
  -6   8   1      137.30      137.12      7.04 o 
  -5   8   1      195.29      195.87      4.67 o 
  -4   8   1       18.71       19.86      2.41 o 
  -3   8   1        6.87        5.55      0.49 o 
  -2   8   1       35.10       38.91      1.21 o 
  -1   8   1      239.12      286.15      4.13 o 
   0   8   1       19.43       17.13      0.99 o 
   1   8   1       63.84       58.99      1.59 o 
   2   8   1        6.61        7.48      0.73 o 
   3   8   1       75.75       65.36      2.14 o 
   4   8   1      266.00      262.92      8.35 o 
   5   8   1      264.15      244.89      5.42 o 
   6   8   1      373.33      360.29      7.25 o 
   7   8   1        6.79       12.32      1.71 o 
   8   8   1        2.04        1.08      1.08 o 
   9   8   1        4.85        5.07      1.44 o 
  -9   9   1        1.90        0.59      1.47 o 
  -8   9   1        4.19        4.39      1.71 o 
  -7   9   1        0.35       -1.63      1.09 o 
  -6   9   1      169.82      185.84      5.74 o 
  -5   9   1      226.59      240.29      5.50 o 
  -4   9   1        3.99        1.46      1.08 o 
  -3   9   1      171.92      183.54      4.34 o 
  -2   9   1        2.05        1.26      0.52 o 
  -1   9   1       28.31       33.93      1.13 o 
   0   9   1       68.77       65.17      1.58 o 
   1   9   1       30.45       25.89      1.24 o 
   2   9   1      287.18      299.43      4.21 o 
   3   9   1      156.57      148.27      4.14 o 
   4   9   1      737.10      680.74     11.34 o 
   5   9   1        0.05       -1.06      1.04 o 
   6   9   1       80.95       74.86      2.98 o 
   7   9   1       39.38       40.64      2.73 o 
   8   9   1        1.75       -0.65      1.61 o 
   9   9   1        0.00        0.62      1.34 o 
  -9  10   1        0.13        0.99      1.53 o 
  -8  10   1        7.27        9.84      2.64 o 
  -7  10   1        3.64        3.51      1.57 o 
  -6  10   1       14.22       19.57      1.98 o 
  -5  10   1        0.32        1.12      1.15 o 
  -4  10   1      112.40      114.51      4.03 o 
  -3  10   1       83.40       70.82      2.76 o 
  -2  10   1       21.87       33.31      1.98 o 
  -1  10   1       41.07       44.77      1.64 o 
   0  10   1       19.25       19.34      1.17 o 
   1  10   1       64.54       47.09      1.69 o 
   2  10   1      436.04      407.19      8.56 o 
   3  10   1       84.95       88.81      3.01 o 
   4  10   1        0.00       -0.09      1.40 o 
   5  10   1        0.54       -0.07      1.15 o 
   6  10   1       15.72       12.21      1.69 o 
   7  10   1        5.35        3.57      1.67 o 
   8  10   1       10.13       11.44      2.15 o 
  -8  11   1       12.91       19.14      3.16 o 
  -7  11   1        3.87        4.31      2.27 o 
  -6  11   1        3.83        6.36      2.29 o 
  -5  11   1       17.86       21.40      2.38 o 
  -4  11   1        7.69        8.04      1.73 o 
  -3  11   1        4.48        3.22      1.40 o 
  -2  11   1       66.43       71.08      4.61 o 
  -1  11   1       39.16       35.39      2.77 o 
   0  11   1      724.74      708.72     11.72 o 
   1  11   1        4.85        6.20      1.53 o 
   2  11   1      146.08      155.68      4.04 o 
   3  11   1       27.32       35.43      2.33 o 
   4  11   1        6.42        8.23      1.41 o 
   5  11   1       32.50       38.53      2.52 o 
   6  11   1        4.60        1.77      1.60 o 
   7  11   1        5.12        2.74      1.65 o 
  -7  12   1        0.00       -1.72      2.24 o 
  -6  12   1        8.76       11.92      2.73 o 
  -5  12   1        5.85        9.72      4.98 o 
  -4  12   1       14.74       20.30      3.23 o 
  -3  12   1       10.70       12.71      1.93 o 
  -2  12   1      246.70      247.50      8.08 o 
  -1  12   1       65.03       67.76      3.20 o 
   0  12   1        7.99        7.00      1.50 o 
   1  12   1       28.18       31.83      2.00 o 
   2  12   1      151.99      149.67      4.00 o 
   3  12   1       37.48       44.58      2.55 o 
   4  12   1       45.04       48.54      3.39 o 
   5  12   1        0.00        1.35      1.48 o 
   6  12   1        5.49        3.07      1.58 o 
  -5  13   1       26.43       30.14      3.79 o 
  -4  13   1       95.94       92.13      5.46 o 
  -3  13   1       77.11       85.27      5.28 o 
  -2  13   1      135.23      117.49     15.83 o 
  -1  13   1       25.47       29.63      4.86 o 
   0  13   1       22.57       27.33      3.07 o 
   1  13   1       23.11       25.59      3.35 o 
   2  13   1        4.12        5.86      3.24 o 
   3  13   1        0.32       -0.52      1.74 o 
   4  13   1       10.49       13.29      2.80 o 
   5  13   1       19.01       20.04      2.65 o 
  -3  14   1       19.76       23.07      3.51 o 
  -2  14   1        1.44        1.87      1.94 o 
  -1  14   1        8.04        7.23      8.22 o 
   0  14   1       19.87       12.29      3.86 o 
   1  14   1        0.92       -0.82      1.91 o 
   2  14   1       21.75       31.58      3.96 o 
   3  14   1        0.18       -0.25      1.76 o 
 -12   0   2        0.04        0.75      2.24 o 
 -10   0   2        1.14        1.74      2.24 o 
  -8   0   2        2.47        2.42      1.20 o 
  -6   0   2      783.91      841.57     14.48 o 
  -4   0   2        0.16        0.80      0.51 o 
  -2   0   2     2674.35     2384.80     36.83 o 
   0   0   2     1336.49     1204.36     11.74 o 
   2   0   2     9749.85     9413.73    144.36 o 
   4   0   2      273.86      200.63      5.10 o 
   6   0   2       21.00       25.27      1.39 o 
   8   0   2       46.63       38.12      5.29 o 
  10   0   2        2.71        1.94      1.61 o 
 -12   1   2        2.37        4.49      1.84 o 
 -11   1   2        7.90        8.10      2.11 o 
 -10   1   2        3.42        4.54      1.67 o 
  -9   1   2       28.99       23.61      2.06 o 
  -8   1   2      130.36      133.00      3.49 o 
  -7   1   2      147.46      148.34      3.49 o 
  -6   1   2        4.85        4.87      0.64 o 
  -5   1   2       60.49       77.04      1.39 o 
  -4   1   2      329.39      351.78      4.59 o 
  -3   1   2     1101.40     1039.77     11.04 o 
  -2   1   2      898.64      898.75      8.00 o 
  -1   1   2     4645.61     4272.35     32.73 o 
   0   1   2     3613.27     3555.74     28.25 o 
   1   1   2     6272.66     5810.61     52.80 o 
   2   1   2     1375.45     1204.71     13.62 o 
   3   1   2      291.37      291.12      3.79 o 
   4   1   2       13.15       16.49      1.24 o 
   5   1   2      206.56      200.81      3.13 o 
   6   1   2       59.00       66.50      1.53 o 
   7   1   2       35.42       33.62      1.17 o 
   8   1   2       25.00       23.64      1.53 o 
   9   1   2       12.29       13.73      1.58 o 
  10   1   2       23.04       25.90      2.39 o 
  11   1   2        1.02        3.86      1.87 o 
 -12   2   2        0.59        0.72      1.67 o 
 -11   2   2       42.00       38.36      3.61 o 
 -10   2   2       13.77       12.69      2.09 o 
  -9   2   2        2.86        1.30      1.05 o 
  -8   2   2      107.04      113.22      3.18 o 
  -7   2   2      566.77      597.70      7.82 o 
  -6   2   2       50.21       59.87      1.40 o 
  -5   2   2      489.38      561.97      6.13 o 
  -4   2   2     1745.18     1736.74     16.16 o 
  -3   2   2     3224.56     3210.83     33.23 o 
  -2   2   2     3842.64     3858.95     31.74 o 
  -1   2   2     2128.27     2176.14     17.29 o 
   0   2   2     1518.90     1427.05     10.88 o 
   1   2   2     9253.31     8793.99     67.32 o 
   2   2   2     3698.65     3633.38     33.21 o 
   3   2   2      269.84      290.10      3.92 o 
   4   2   2     3744.39     3786.33     38.85 o 
   5   2   2       73.47       74.38      1.69 o 
   6   2   2      484.84      487.84      5.62 o 
   7   2   2        5.66        9.38      0.86 o 
   8   2   2        4.38        5.34      0.82 o 
   9   2   2       22.32       16.37      1.97 o 
  10   2   2       58.39       54.50      2.99 o 
  11   2   2        5.87        6.25      1.64 o 
 -12   3   2        0.43        0.03      1.61 o 
 -11   3   2        0.01        0.69      1.56 o 
 -10   3   2        1.98        2.99      1.56 o 
  -9   3   2       21.95       19.71      1.85 o 
  -8   3   2       60.10       55.77      2.10 o 
  -7   3   2       31.52       26.99      1.19 o 
  -6   3   2       24.79       30.30      0.85 o 
  -5   3   2     2813.36     2852.22     26.39 o 
  -4   3   2        0.83        1.10      0.31 o 
  -3   3   2     2278.60     2372.21     23.21 o 
  -2   3   2     1215.55     1177.01      9.97 o 
  -1   3   2      182.89      178.71      2.09 o 
   0   3   2      123.50      144.66      1.60 o 
   1   3   2     4466.61     4314.29     34.13 o 
   2   3   2     5403.81     5521.38     45.45 o 
   3   3   2       86.95      118.55      2.42 o 
   4   3   2        4.96        1.28      0.38 o 
   5   3   2       60.30       54.75      1.33 o 
   6   3   2      162.64      147.52      2.51 o 
   7   3   2      133.72      138.18      2.54 o 
   8   3   2      374.90      379.94      7.19 o 
   9   3   2       12.40       19.93      2.59 o 
  10   3   2        0.10       -0.25      1.24 o 
  11   3   2        3.27        7.41      1.69 o 
 -12   4   2        3.81        4.74      2.24 o 
 -11   4   2        0.36        0.61      1.42 o 
 -10   4   2        3.25        2.11      1.47 o 
  -9   4   2        3.23        1.22      1.19 o 
  -8   4   2        5.69        4.14      0.98 o 
  -7   4   2       42.12       39.88      1.20 o 
  -6   4   2      383.65      395.43      4.24 o 
  -5   4   2        6.17        9.69      0.89 o 
  -4   4   2       27.27       32.36      0.88 o 
  -3   4   2     2580.74     2643.61     24.52 o 
  -2   4   2     2085.44     1903.78     15.97 o 
  -1   4   2       14.34        2.77      0.31 o 
   0   4   2      837.66      819.87      7.45 o 
   1   4   2        2.62        8.81      0.46 o 
   2   4   2     2255.62     2411.18     22.31 o 
   3   4   2      252.23      211.21      2.76 o 
   4   4   2      183.48      215.65      2.48 o 
   5   4   2       24.03       26.31      2.28 o 
   6   4   2       54.58       64.49      1.80 o 
   7   4   2       39.34       45.63      2.22 o 
   8   4   2       33.26       32.37      2.09 o 
   9   4   2       19.61       17.16      1.79 o 
  10   4   2       68.51       72.01      2.83 o 
  11   4   2       17.33       23.17      2.58 o 
 -11   5   2        0.17        1.72      1.42 o 
 -10   5   2        2.22        4.67      1.57 o 
  -9   5   2        0.13       -1.53      1.06 o 
  -8   5   2      114.78      125.18      3.79 o 
  -7   5   2        0.95        3.51      1.02 o 
  -6   5   2        1.89        2.94      0.51 o 
  -5   5   2        3.00       11.03      0.54 o 
  -4   5   2      539.03      534.40      5.60 o 
  -3   5   2      598.15      657.55      9.22 o 
  -2   5   2      562.60      609.17      5.82 o 
  -1   5   2      867.33      925.84      9.54 o 
   0   5   2       15.83       19.58      0.66 o 
   1   5   2       39.12       38.87      0.86 o 
   2   5   2     2055.11     2073.09     23.69 o 
   3   5   2     1043.39     1009.71     14.76 o 
   4   5   2       16.06       16.93      1.30 o 
   5   5   2       28.48       22.57      1.61 o 
   6   5   2        3.70        2.45      1.08 o 
   7   5   2        9.15        8.30      1.26 o 
   8   5   2       24.25       31.18      2.02 o 
   9   5   2       37.96       48.05      2.53 o 
  10   5   2        8.45       10.58      1.60 o 
 -11   6   2       24.42       22.80      2.60 o 
 -10   6   2       41.43       45.83      3.99 o 
  -9   6   2       25.67       22.50      2.84 o 
  -8   6   2      103.57       93.97      3.33 o 
  -7   6   2      587.61      590.11     10.25 o 
  -6   6   2        5.41        5.54      0.57 o 
  -5   6   2       22.19       17.57      0.89 o 
  -4   6   2      250.92      234.93      2.92 o 
  -3   6   2      407.79      429.70      5.59 o 
  -2   6   2        0.10        1.01      0.43 o 
  -1   6   2     1056.47     1077.43     12.75 o 
   0   6   2      710.02      741.21      8.36 o 
   1   6   2      475.04      493.00      6.92 o 
   2   6   2      123.72      150.53      2.50 o 
   3   6   2       34.38       39.26      1.50 o 
   4   6   2       61.95       60.49      2.20 o 
   5   6   2       31.75       34.48      1.95 o 
   6   6   2      147.83      151.40      4.71 o 
   7   6   2       23.35       29.78      2.12 o 
   8   6   2       49.99       45.62      2.49 o 
   9   6   2       75.33       79.55      2.93 o 
  10   6   2        3.44        1.96      1.24 o 
 -10   7   2        0.05        2.64      1.67 o 
  -9   7   2        1.77        1.26      1.29 o 
  -8   7   2        4.88        9.15      1.52 o 
  -7   7   2       10.08        6.06      1.73 o 
  -6   7   2       17.79       15.73      3.11 o 
  -5   7   2      233.25      229.31      8.45 o 
  -4   7   2       51.24       61.08      1.30 o 
  -3   7   2       41.07       40.05      1.19 o 
  -2   7   2        2.96        1.80      0.49 o 
  -1   7   2      277.83      313.29      4.35 o 
   0   7   2     1453.35     1502.22     17.41 o 
   1   7   2       23.32       21.39      1.00 o 
   2   7   2      836.02      806.33      9.10 o 
   3   7   2        3.20        3.82      0.79 o 
   4   7   2       69.72       67.65      2.39 o 
   5   7   2        4.83        7.66      1.30 o 
   6   7   2      169.51      184.62      4.96 o 
   7   7   2      209.94      209.67      5.13 o 
   8   7   2      132.85      130.87      4.04 o 
   9   7   2        7.35        6.26      1.39 o 
  10   7   2       15.51       13.62      2.52 o 
 -10   8   2        2.41        2.05      1.44 o 
  -9   8   2        3.53        7.01      1.51 o 
  -8   8   2       16.46       15.02      1.78 o 
  -7   8   2       42.22       40.84      3.02 o 
  -6   8   2        5.60        5.41      1.61 o 
  -5   8   2      139.20      156.92      5.44 o 
  -4   8   2      281.94      295.06      4.77 o 
  -3   8   2       76.16       76.28      1.93 o 
  -2   8   2      169.56      154.92      3.01 o 
  -1   8   2       57.43       49.87      1.39 o 
   0   8   2       57.20       58.09      1.55 o 
   1   8   2      382.17      380.63      5.31 o 
   2   8   2      332.40      321.97      4.24 o 
   3   8   2      188.57      195.53      4.20 o 
   4   8   2      452.36      447.64      9.32 o 
   5   8   2      107.81       90.28      3.14 o 
   6   8   2      352.20      363.02      7.25 o 
   7   8   2       29.60       28.38      2.26 o 
   8   8   2       22.62       16.12      1.70 o 
   9   8   2        3.15        0.79      1.29 o 
  -9   9   2       16.22       17.05      1.97 o 
  -8   9   2        0.02       -0.36      1.16 o 
  -7   9   2       17.16       19.62      3.68 o 
  -6   9   2       88.20       92.65      4.01 o 
  -5   9   2        1.86        0.06      1.28 o 
  -4   9   2       29.65       27.06      2.35 o 
  -3   9   2       13.56       13.53      1.26 o 
  -2   9   2      124.65      126.85      3.27 o 
  -1   9   2       46.22       46.89      1.44 o 
   0   9   2      110.47      118.14      3.05 o 
   1   9   2       82.84       82.09      1.99 o 
   2   9   2        4.89        2.94      0.80 o 
   3   9   2       73.52       83.39      2.63 o 
   4   9   2      133.63      147.76      4.01 o 
   5   9   2       74.81       72.45      2.88 o 
   6   9   2       33.71       33.57      2.39 o 
   7   9   2       27.72       32.28      2.34 o 
   8   9   2        0.35       -1.08      1.42 o 
   9   9   2        0.01        0.32      1.62 o 
  -9  10   2        0.39       -0.87      1.40 o 
  -8  10   2        0.16        1.99      2.02 o 
  -7  10   2        0.30        0.47      1.42 o 
  -6  10   2        2.22        5.77      1.66 o 
  -5  10   2      106.20      110.46      5.12 o 
  -4  10   2        0.07       -1.06      1.24 o 
  -3  10   2       20.47       16.76      1.99 o 
  -2  10   2       31.77       32.71      2.34 o 
  -1  10   2        0.02       -0.57      0.86 o 
   0  10   2       21.93       19.08      1.43 o 
   1  10   2      245.07      256.84      4.68 o 
   2  10   2      211.71      190.18      6.75 o 
   3  10   2        3.18        4.87      1.24 o 
   4  10   2      302.62      299.08      6.31 o 
   5  10   2        5.47        2.82      1.23 o 
   6  10   2        0.12        0.67      1.17 o 
   7  10   2        0.43        1.21      1.46 o 
   8  10   2        4.44        4.28      1.82 o 
  -8  11   2        0.19       -0.57      1.84 o 
  -7  11   2        0.01       -0.62      1.67 o 
  -6  11   2        8.34        6.80      1.72 o 
  -5  11   2       37.63       36.27      2.96 o 
  -4  11   2        2.62        0.35      1.49 o 
  -3  11   2        9.19        8.21      1.75 o 
  -2  11   2      112.57      110.85      9.10 o 
  -1  11   2      165.94      159.34      5.85 o 
   0  11   2      441.30      445.92      7.13 o 
   1  11   2      189.70      183.13      3.83 o 
   2  11   2      323.89      320.27      5.72 o 
   3  11   2       27.53       25.42      2.59 o 
   4  11   2        7.95        3.98      1.26 o 
   5  11   2        7.89        3.01      2.70 o 
   6  11   2       28.43       27.12      3.71 o 
   7  11   2       17.10       14.47      2.39 o 
  -7  12   2       10.95        7.84      2.45 o 
  -6  12   2        2.13        4.45      2.20 o 
  -5  12   2        8.73        7.10      2.37 o 
  -4  12   2      164.82      157.41      8.85 o 
  -3  12   2        2.47        5.14      1.65 o 
  -2  12   2       52.54       60.77      4.13 o 
  -1  12   2      207.50      210.75      6.10 o 
   0  12   2      150.54      157.80      3.86 o 
   1  12   2        0.28       -0.85      0.93 o 
   2  12   2        3.56        0.77      0.64 o 
   3  12   2        0.66       -0.74      1.35 o 
   4  12   2       36.02       32.88      2.87 o 
   5  12   2        6.72       10.09      2.00 o 
   6  12   2        0.66        1.54      1.71 o 
  -5  13   2       39.68       45.10      4.49 o 
  -4  13   2       59.30       49.56     15.45 o 
  -3  13   2       32.27       35.19      3.96 o 
  -2  13   2        3.80        2.85      4.11 o 
  -1  13   2       38.58       37.48      4.04 o 
   0  13   2        0.85        1.11      1.91 o 
   1  13   2        6.08        7.42      2.74 o 
   2  13   2       18.77       18.45      2.98 o 
   3  13   2        0.27       -1.22      1.56 o 
   4  13   2        5.72        9.27      2.63 o 
   5  13   2        0.00       -0.85      1.48 o 
  -3  14   2       17.12        8.94      3.36 o 
  -2  14   2        1.27        1.25      1.87 o 
  -1  14   2        1.67       -2.18      1.67 o 
   0  14   2        0.92       -1.13      1.84 o 
   1  14   2        2.27        4.30      2.03 o 
   2  14   2        2.83        3.29      1.98 o 
 -11   0   3       45.66       43.86      5.48 o 
  -9   0   3        8.00        9.97      2.74 o 
  -7   0   3        6.48        3.35      0.93 o 
  -5   0   3       45.32       50.65      2.37 o 
  -3   0   3     6532.05     6368.14     86.58 o 
  -1   0   3     2537.97     2457.75     27.51 o 
   1   0   3     3280.86     3165.04     35.13 o 
   3   0   3      712.87      747.06     10.75 o 
   5   0   3       92.10       71.18      3.12 o 
   7   0   3        1.11        4.26      1.37 o 
   9   0   3       33.67       33.48      3.74 o 
  11   0   3       18.23       21.18      3.99 o 
 -12   1   3       13.01       16.60      2.82 o 
 -11   1   3        9.39       10.41      2.24 o 
 -10   1   3       29.99       28.39      2.90 o 
  -9   1   3        4.03        3.73      1.24 o 
  -8   1   3       16.76       17.75      1.52 o 
  -7   1   3       96.02       93.03      2.15 o 
  -6   1   3        5.82        4.99      0.46 o 
  -5   1   3       28.23       21.73      0.99 o 
  -4   1   3      333.83      341.91      5.51 o 
  -3   1   3     1428.95     1334.94     11.80 o 
  -2   1   3       18.32        7.48      0.49 o 
  -1   1   3    12144.88    11002.73     77.91 o 
   0   1   3      146.20      132.54      1.28 o 
   1   1   3    11044.13    10400.01     90.05 o 
   2   1   3     2998.08     2949.32     28.52 o 
   3   1   3      175.43      174.23      2.58 o 
   4   1   3      463.10      447.01      5.34 o 
   5   1   3        8.89       10.81      0.75 o 
   6   1   3      187.02      194.69      3.27 o 
   7   1   3        5.04        4.69      0.71 o 
   8   1   3       17.55       12.26      1.81 o 
   9   1   3       56.79       54.45      2.46 o 
  10   1   3        0.09        0.30      1.10 o 
  11   1   3       10.23       11.88      2.51 o 
 -12   2   3       13.65       10.89      2.37 o 
 -11   2   3       17.28       25.05      3.00 o 
 -10   2   3        2.44        6.73      2.02 o 
  -9   2   3       38.68       43.03      3.25 o 
  -8   2   3        9.47        7.16      1.23 o 
  -7   2   3        4.63        5.20      0.65 o 
  -6   2   3      243.81      225.90      2.92 o 
  -5   2   3      523.33      496.48      5.97 o 
  -4   2   3      170.66      157.82      2.23 o 
  -3   2   3       45.35       38.77      0.72 o 
  -2   2   3     2803.61     2588.76     19.76 o 
  -1   2   3      543.61      570.13      4.50 o 
   0   2   3    10861.14    10606.74     75.62 o 
   1   2   3     7423.15     7135.23     59.33 o 
   2   2   3     1177.31     1076.64     10.18 o 
   3   2   3      181.76      158.57      2.53 o 
   4   2   3       85.17       70.05      1.47 o 
   5   2   3       40.02       43.08      1.29 o 
   6   2   3      122.06      127.25      2.77 o 
   7   2   3        5.93        5.21      0.75 o 
   8   2   3        4.00        3.37      0.93 o 
   9   2   3      108.07      112.27      3.41 o 
  10   2   3       27.41       30.42      2.62 o 
  11   2   3        1.39        4.08      1.91 o 
 -12   3   3        1.08        1.41      2.12 o 
 -11   3   3        2.06        2.73      1.67 o 
 -10   3   3        4.65        3.62      1.67 o 
  -9   3   3       36.68       40.91      2.35 o 
  -8   3   3        2.85        5.42      1.00 o 
  -7   3   3      132.52      129.44      2.21 o 
  -6   3   3      744.86      755.69      7.77 o 
  -5   3   3      386.04      407.83      4.45 o 
  -4   3   3        9.10       14.01      0.70 o 
  -3   3   3      264.11      258.29      3.90 o 
  -2   3   3      269.17      327.12      2.93 o 
  -1   3   3      198.50      210.35      2.20 o 
   0   3   3     1208.13     1147.72      9.73 o 
   1   3   3       13.06        7.62      0.37 o 
   2   3   3      426.70      466.87      4.32 o 
   3   3   3     1396.59     1323.32     13.24 o 
   4   3   3      178.68      233.05      3.30 o 
   5   3   3       18.94       15.11      1.11 o 
   6   3   3       77.39       74.09      1.72 o 
   7   3   3        0.06        0.57      0.63 o 
   8   3   3       10.03       14.24      1.22 o 
   9   3   3        4.18        5.46      1.34 o 
  10   3   3        0.25        1.13      1.32 o 
  11   3   3        1.17       -0.73      1.51 o 
 -12   4   3        0.10        1.84      1.91 o 
 -11   4   3        5.34        9.18      1.96 o 
 -10   4   3       12.52        7.60      1.67 o 
  -9   4   3        5.64        5.32      1.98 o 
  -8   4   3       25.44       17.92      1.43 o 
  -7   4   3      190.89      188.98      2.73 o 
  -6   4   3        0.55        1.93      0.41 o 
  -5   4   3      715.60      723.43      7.00 o 
  -4   4   3      222.16      222.24      2.57 o 
  -3   4   3      960.14     1117.43      9.30 o 
  -2   4   3       76.69       77.86      1.35 o 
  -1   4   3      527.04      550.82      5.05 o 
   0   4   3      122.37      156.84      1.73 o 
   1   4   3      110.80       96.95      1.49 o 
   2   4   3     1702.24     1735.63     14.70 o 
   3   4   3     1116.82     1138.98     10.38 o 
   4   4   3       75.99       74.80      1.41 o 
   5   4   3        4.47        3.68      0.44 o 
   6   4   3      131.20      134.11      2.40 o 
   7   4   3        8.79       12.60      1.32 o 
   8   4   3        0.00        0.38      1.11 o 
   9   4   3       67.42       76.03      3.59 o 
  10   4   3        4.68        2.77      1.25 o 
 -11   5   3        6.44        3.65      1.76 o 
 -10   5   3        5.61        7.75      1.79 o 
  -9   5   3        1.77        1.77      1.21 o 
  -8   5   3       43.19       50.72      2.58 o 
  -7   5   3       53.99       59.20      1.70 o 
  -6   5   3      101.21      118.64      3.33 o 
  -5   5   3        2.63        2.78      0.45 o 
  -4   5   3      569.73      639.39      6.93 o 
  -3   5   3       90.99       65.57      1.20 o 
  -2   5   3      269.55      292.38      3.02 o 
  -1   5   3       60.66       58.53      1.07 o 
   0   5   3      396.33      393.38      3.94 o 
   1   5   3      295.52      320.79      3.50 o 
   2   5   3      724.58      730.67      6.87 o 
   3   5   3       45.79       53.94      1.86 o 
   4   5   3      370.27      378.87      5.96 o 
   5   5   3      489.59      491.88     13.60 o 
   6   5   3       15.68       11.29      1.45 o 
   7   5   3        0.41       -0.91      0.86 o 
   8   5   3       34.88       35.64      2.12 o 
   9   5   3       16.21       17.25      1.77 o 
  10   5   3       11.70       11.58      1.80 o 
 -11   6   3        1.96        3.52      2.40 o 
 -10   6   3       22.17       24.73      2.62 o 
  -9   6   3       11.81       15.59      1.86 o 
  -8   6   3       70.86       73.23      3.43 o 
  -7   6   3        2.55        3.97      1.05 o 
  -6   6   3       56.89       62.67      1.35 o 
  -5   6   3       59.17       46.54      1.36 o 
  -4   6   3      419.47      416.22      5.24 o 
  -3   6   3      665.97      717.14      7.77 o 
  -2   6   3      732.80      711.07      7.23 o 
  -1   6   3     2286.69     2408.30     23.75 o 
   0   6   3        2.05        1.50      0.38 o 
   1   6   3      307.98      383.66      4.36 o 
   2   6   3      127.05      141.80      2.14 o 
   3   6   3      202.55      188.81      3.54 o 
   4   6   3       67.94       61.53      2.24 o 
   5   6   3       80.89       88.91      2.83 o 
   6   6   3       76.09       71.30      3.20 o 
   7   6   3        2.67        1.80      1.07 o 
   8   6   3       16.37       16.15      1.62 o 
   9   6   3        2.66        1.39      1.16 o 
  10   6   3        7.33        9.62      1.94 o 
 -11   7   3       23.20       30.39      3.11 o 
 -10   7   3        1.99        0.21      1.47 o 
  -9   7   3       14.55       12.92      1.81 o 
  -8   7   3       26.79       23.86      2.48 o 
  -7   7   3       85.82       80.70      3.10 o 
  -6   7   3      414.19      400.75      8.87 o 
  -5   7   3      454.20      467.09      6.98 o 
  -4   7   3      296.68      329.37      5.10 o 
  -3   7   3      963.58     1026.06     11.50 o 
  -2   7   3      152.22      149.96      2.50 o 
  -1   7   3       29.45       32.12      1.52 o 
   0   7   3        2.15        0.55      0.46 o 
   1   7   3      117.60      112.02      1.97 o 
   2   7   3       41.31       48.27      1.36 o 
   3   7   3       37.32       44.94      1.71 o 
   4   7   3       37.36       36.46      1.92 o 
   5   7   3        2.60        1.23      1.03 o 
   6   7   3       22.52       19.28      1.98 o 
   7   7   3       59.85       46.38      2.62 o 
   8   7   3       42.20       53.14      2.95 o 
   9   7   3       10.59       12.87      2.00 o 
 -10   8   3       11.48        9.25      3.22 o 
  -9   8   3        4.93        5.91      1.54 o 
  -8   8   3        9.28        8.14      2.09 o 
  -7   8   3       17.91       20.41      2.35 o 
  -6   8   3      178.11      152.24      4.99 o 
  -5   8   3      297.15      296.06      7.15 o 
  -4   8   3      181.91      193.47      4.82 o 
  -3   8   3       55.36       54.54      1.50 o 
  -2   8   3      188.62      206.15      3.22 o 
  -1   8   3      605.41      576.16      7.67 o 
   0   8   3        7.82       13.43      1.13 o 
   1   8   3        0.09        0.75      0.48 o 
   2   8   3      145.76      152.86      2.63 o 
   3   8   3       19.70       13.71      1.21 o 
   4   8   3       20.16       17.67      1.60 o 
   5   8   3       53.55       66.06      2.74 o 
   6   8   3      113.99      117.77      3.73 o 
   7   8   3        0.08        0.23      1.15 o 
   8   8   3        3.73        1.29      1.30 o 
   9   8   3        1.01       -0.12      0.96 o 
  -9   9   3        1.81        2.01      1.34 o 
  -8   9   3        1.29        0.94      1.22 o 
  -7   9   3       61.01       65.84      3.68 o 
  -6   9   3        0.01       -1.50      1.28 o 
  -5   9   3       30.63       23.63      2.34 o 
  -4   9   3       26.49       19.62      3.63 o 
  -3   9   3      219.93      213.26      4.16 o 
  -2   9   3      107.79      101.72      2.39 o 
  -1   9   3       31.05       19.51      1.34 o 
   0   9   3       30.57       34.77      1.25 o 
   1   9   3        0.77       -0.47      0.52 o 
   2   9   3      147.23      158.13      3.46 o 
   3   9   3       91.92      107.16      2.86 o 
   4   9   3      305.31      288.17      6.00 o 
   5   9   3        6.02        7.56      1.32 o 
   6   9   3      160.29      170.29      4.63 o 
   7   9   3        0.21        1.13      1.53 o 
   8   9   3       11.70       13.47      2.27 o 
  -9  10   3        0.80        1.07      1.05 o 
  -8  10   3        2.37        0.08      2.10 o 
  -7  10   3        2.63        1.72      1.46 o 
  -6  10   3       58.54       55.05      3.47 o 
  -5  10   3       29.70       20.61      3.13 o 
  -4  10   3       30.90       26.24      2.40 o 
  -3  10   3        0.12       -1.70      1.19 o 
  -2  10   3       19.24       22.69      1.86 o 
  -1  10   3       13.80       13.56      1.28 o 
   0  10   3       75.27       78.30      2.78 o 
   1  10   3        3.06        7.21      1.01 o 
   2  10   3      154.44      151.72      3.46 o 
   3  10   3       40.81       34.45      2.73 o 
   4  10   3       23.33       15.77      1.67 o 
   5  10   3       47.44       43.92      2.45 o 
   6  10   3       11.33       10.37      2.00 o 
   7  10   3       22.51       18.49      2.49 o 
   8  10   3       19.55       19.71      2.59 o 
  -8  11   3        0.78        1.57      2.02 o 
  -7  11   3        0.35       -1.94      1.66 o 
  -6  11   3       15.39       16.23      2.40 o 
  -5  11   3        0.00        0.86      1.38 o 
  -4  11   3      109.94      105.03      4.21 o 
  -3  11   3       56.18       63.57      3.34 o 
  -2  11   3        3.57        4.46      1.52 o 
  -1  11   3      101.18       91.13      3.82 o 
   0  11   3       95.10       95.85      3.87 o 
   1  11   3      122.89      114.60      2.84 o 
   2  11   3       23.23       26.39      1.64 o 
   3  11   3       99.80       99.32      2.89 o 
   4  11   3       11.50       11.21      1.80 o 
   5  11   3       10.23       11.51      1.94 o 
   6  11   3        0.04       -1.35      1.67 o 
   7  11   3        3.92        2.82      1.81 o 
  -7  12   3        1.11        1.74      2.29 o 
  -6  12   3       35.68       42.00      4.49 o 
  -5  12   3       13.99       14.21      4.24 o 
  -4  12   3       12.33       17.07      4.24 o 
  -3  12   3        0.02        2.58      1.53 o 
  -2  12   3        2.55        4.13      1.57 o 
  -1  12   3      198.02      215.39      6.42 o 
   0  12   3        0.20       -0.58      1.21 o 
   1  12   3      104.86       99.91      4.85 o 
   2  12   3       14.04       11.74      1.43 o 
   3  12   3       39.26       39.48      3.31 o 
   4  12   3       15.28       22.55      2.54 o 
   5  12   3       18.63       19.42      2.53 o 
   6  12   3        0.21        0.64      1.57 o 
  -5  13   3        6.09        8.97      3.99 o 
  -4  13   3       43.74       59.42      5.02 o 
  -3  13   3       59.84       56.82      6.98 o 
  -2  13   3        3.24        0.51      2.02 o 
  -1  13   3       33.76       22.74      3.99 o 
   0  13   3        0.02       -2.37      1.59 o 
   1  13   3        2.44        4.49      1.91 o 
   2  13   3        2.39        2.37      1.94 o 
   3  13   3       18.81       12.33      2.63 o 
   4  13   3        0.03        1.50      1.66 o 
  -3  14   3       71.82       69.78      7.73 o 
  -2  14   3        0.27       -0.72      2.62 o 
  -1  14   3        7.51       11.23      2.64 o 
   0  14   3        0.04        2.49      1.94 o 
   1  14   3        5.92        0.22      1.74 o 
   2  14   3        0.00       -0.70      2.24 o 
 -12   0   4       93.14       82.99      6.73 o 
 -10   0   4       94.21       90.97      6.73 o 
  -8   0   4        1.18        0.65      0.90 o 
  -6   0   4      452.77      490.55      9.26 o 
  -4   0   4        8.03       14.10      0.99 o 
  -2   0   4     4565.33     4275.73     51.99 o 
   0   0   4      111.76       96.26      1.35 o 
   2   0   4       59.25       55.49      1.32 o 
   4   0   4       31.74       38.02      1.91 o 
   6   0   4       14.74       12.66      1.42 o 
   8   0   4      105.87      106.30      4.47 o 
  10   0   4      132.94      125.36      8.22 o 
 -12   1   4        2.66        1.28      2.37 o 
 -11   1   4        5.26        9.22      2.99 o 
 -10   1   4       17.24       14.75      2.37 o 
  -9   1   4        0.96        0.50      2.00 o 
  -8   1   4       17.29       20.81      1.36 o 
  -7   1   4       59.35       54.53      1.79 o 
  -6   1   4      176.59      189.31      3.12 o 
  -5   1   4      472.55      454.24      5.17 o 
  -4   1   4        2.84        5.96      0.46 o 
  -3   1   4      165.90      127.59      2.00 o 
  -2   1   4      103.55      120.18      1.30 o 
  -1   1   4     4670.37     4501.09     34.05 o 
   0   1   4      914.86      919.23      6.54 o 
   1   1   4     4274.87     4093.80     34.03 o 
   2   1   4      262.19      227.99      2.60 o 
   3   1   4      510.81      555.42      6.31 o 
   4   1   4       80.83       68.47      1.38 o 
   5   1   4        0.17        0.53      0.48 o 
   6   1   4      111.60      119.27      2.50 o 
   7   1   4        2.24        1.93      0.80 o 
   8   1   4       11.10        9.68      1.14 o 
   9   1   4        1.33        1.61      1.05 o 
  10   1   4        1.16        3.63      2.09 o 
  11   1   4        0.73        3.22      3.24 o 
 -12   2   4        3.92        3.50      1.98 o 
 -11   2   4        0.04        0.43      1.49 o 
 -10   2   4       34.40       29.71      2.95 o 
  -9   2   4       72.04       75.71      2.40 o 
  -8   2   4      137.40      136.92      2.70 o 
  -7   2   4       14.55       13.01      1.00 o 
  -6   2   4       95.87       97.93      2.31 o 
  -5   2   4       80.21       53.73      1.26 o 
  -4   2   4      345.88      363.39      3.96 o 
  -3   2   4      298.04      321.44      2.93 o 
  -2   2   4      523.67      529.42      4.29 o 
  -1   2   4     1868.20     1798.96     12.98 o 
   0   2   4      657.38      581.87      4.42 o 
   1   2   4      115.92      113.62      1.89 o 
   2   2   4       13.36        6.56      0.53 o 
   3   2   4     2387.88     2352.74     23.05 o 
   4   2   4       18.66       22.75      1.39 o 
   5   2   4       57.63       60.67      1.54 o 
   6   2   4       93.10      106.10      2.30 o 
   7   2   4       43.21       41.99      1.56 o 
   8   2   4       57.62       61.19      2.12 o 
   9   2   4       16.10       14.22      1.59 o 
  10   2   4        7.38        9.00      1.86 o 
 -12   3   4        7.90        8.14      2.21 o 
 -11   3   4        0.09       -0.33      1.67 o 
 -10   3   4        0.40        2.24      1.99 o 
  -9   3   4       15.86       16.92      1.41 o 
  -8   3   4      116.60      114.64      2.62 o 
  -7   3   4       11.02        5.56      0.61 o 
  -6   3   4      506.76      477.04      5.65 o 
  -5   3   4       25.56       36.16      1.39 o 
  -4   3   4        0.66        0.25      0.28 o 
  -3   3   4       42.15       56.84      0.91 o 
  -2   3   4        0.91        0.19      0.26 o 
  -1   3   4       41.65       38.43      0.74 o 
   0   3   4        9.36       10.15      0.44 o 
   1   3   4     1204.07     1207.91     10.30 o 
   2   3   4      969.24      934.77      9.05 o 
   3   3   4     1313.37     1424.53     13.52 o 
   4   3   4      683.04      654.36      7.13 o 
   5   3   4      101.60      108.73      2.08 o 
   6   3   4       27.66       23.27      1.26 o 
   7   3   4        0.26        0.99      1.00 o 
   8   3   4       27.63       29.29      1.61 o 
   9   3   4       15.59       13.13      1.66 o 
  10   3   4       14.99       13.91      2.51 o 
 -12   4   4        9.81       15.52      2.80 o 
 -11   4   4       33.19       28.56      4.61 o 
 -10   4   4      101.31      102.93      5.87 o 
  -9   4   4       58.45       62.62      5.18 o 
  -8   4   4      109.72      114.59      2.58 o 
  -7   4   4       31.91       38.15      1.75 o 
  -6   4   4       24.77       21.10      1.10 o 
  -5   4   4       15.15       18.18      0.81 o 
  -4   4   4      589.71      598.70      5.54 o 
  -3   4   4       49.07       48.36      1.06 o 
  -2   4   4        2.70        4.08      0.37 o 
  -1   4   4       71.54       87.17      1.12 o 
   0   4   4       55.40       61.52      0.95 o 
   1   4   4      209.24      240.55      2.21 o 
   2   4   4     1219.55     1171.07     10.17 o 
   3   4   4      156.07      189.88      2.41 o 
   4   4   4      197.68      200.62      2.72 o 
   5   4   4       80.75       78.43      1.68 o 
   6   4   4      107.27      107.62      2.15 o 
   7   4   4       12.31       15.54      1.25 o 
   8   4   4       39.63       40.66      1.80 o 
   9   4   4        2.69       -0.54      1.28 o 
  10   4   4        9.80        7.49      1.86 o 
 -11   5   4        4.37        4.28      1.66 o 
 -10   5   4        7.27        6.14      1.72 o 
  -9   5   4       94.81       73.00     16.70 o 
  -8   5   4       79.94       79.40      3.50 o 
  -7   5   4       11.02       13.97      0.97 o 
  -6   5   4      154.47      162.69      2.34 o 
  -5   5   4      106.91      153.21      2.36 o 
  -4   5   4     1171.69     1202.84     10.17 o 
  -3   5   4      660.22      695.54      6.47 o 
  -2   5   4      113.74      129.61      1.68 o 
  -1   5   4     2197.84     2386.11     20.17 o 
   0   5   4        3.49        3.30      0.60 o 
   1   5   4     2888.90     3021.63     25.08 o 
   2   5   4      471.65      489.97      4.61 o 
   3   5   4     1086.85     1101.07     10.65 o 
   4   5   4      245.79      237.22      3.06 o 
   5   5   4        0.46        0.29      0.41 o 
   6   5   4       86.77       86.72      2.62 o 
   7   5   4        0.72        0.48      0.92 o 
   8   5   4       82.23       83.53      2.81 o 
   9   5   4        2.02        1.82      1.27 o 
  10   5   4        2.38        1.77      1.54 o 
 -11   6   4       61.05       58.71      4.43 o 
 -10   6   4       17.58       20.19      2.51 o 
  -9   6   4        3.41        2.45      1.06 o 
  -8   6   4        0.36       -0.84      0.84 o 
  -7   6   4        2.08        0.66      0.85 o 
  -6   6   4       82.97       86.75      1.78 o 
  -5   6   4      239.86      233.27      3.25 o 
  -4   6   4      632.77      658.86      6.94 o 
  -3   6   4        0.88        1.36      0.43 o 
  -2   6   4       96.76      113.38      2.26 o 
  -1   6   4       19.40       14.49      0.78 o 
   0   6   4       15.59       13.57      0.65 o 
   1   6   4       23.52       20.74      0.64 o 
   2   6   4       23.97       21.00      0.72 o 
   3   6   4       97.24       87.49      1.73 o 
   4   6   4        4.21        5.53      0.96 o 
   5   6   4        7.88        5.60      1.11 o 
   6   6   4       25.21       23.69      2.53 o 
   7   6   4       18.66       27.57      2.64 o 
   8   6   4        1.13        0.49      1.04 o 
   9   6   4        3.83        3.57      1.60 o 
 -11   7   4        8.48       15.24      2.46 o 
 -10   7   4       49.09       47.15      3.54 o 
  -9   7   4       33.35       37.99      3.07 o 
  -8   7   4       12.75       11.43      1.65 o 
  -7   7   4      132.31      135.80      3.94 o 
  -6   7   4       68.89       75.70      4.52 o 
  -5   7   4      102.18       96.20      3.16 o 
  -4   7   4      245.36      278.12      4.00 o 
  -3   7   4      147.82      153.27      2.47 o 
  -2   7   4      117.59      110.38      1.97 o 
  -1   7   4        2.80       10.31      0.79 o 
   0   7   4      123.74      115.24      1.88 o 
   1   7   4      213.54      221.45      2.91 o 
   2   7   4      162.13      167.60      2.58 o 
   3   7   4        0.10        0.14      0.73 o 
   4   7   4       19.24       24.80      1.67 o 
   5   7   4       39.33       39.04      2.14 o 
   6   7   4        6.16        5.97      1.62 o 
   7   7   4        0.53       -0.27      1.03 o 
   8   7   4       21.32       17.54      1.75 o 
   9   7   4        0.45        1.00      3.05 o 
 -10   8   4        1.75        1.68      1.34 o 
  -9   8   4        1.60        3.02      1.32 o 
  -8   8   4        2.75        1.93      1.23 o 
  -7   8   4        3.44        4.78      1.60 o 
  -6   8   4       69.74       76.59      7.73 o 
  -5   8   4      146.55      132.54      9.60 o 
  -4   8   4      200.58      206.66      3.79 o 
  -3   8   4      172.71      176.34      2.99 o 
  -2   8   4        6.22        8.47      0.78 o 
  -1   8   4        1.98        1.31      0.66 o 
   0   8   4       80.51       78.09      1.68 o 
   1   8   4      171.79      197.51      3.00 o 
   2   8   4        2.69        3.68      0.55 o 
   3   8   4      214.95      200.76      5.39 o 
   4   8   4        2.05        0.08      0.95 o 
   5   8   4        8.11        8.54      1.41 o 
   6   8   4       53.53       51.75      2.69 o 
   7   8   4       10.14        9.60      1.73 o 
   8   8   4        0.03       -1.30      1.32 o 
   9   8   4        0.76        0.79      1.81 o 
 -10   9   4        8.41        3.95      4.00 o 
  -9   9   4        4.16        2.56      1.39 o 
  -8   9   4       51.83       42.53      2.83 o 
  -7   9   4        0.04       -0.85      1.34 o 
  -6   9   4        0.57       -0.55      0.86 o 
  -5   9   4       81.19       79.49      5.98 o 
  -4   9   4       26.20       32.83      2.58 o 
  -3   9   4        0.43        0.05      0.57 o 
  -2   9   4        3.46        5.87      0.79 o 
  -1   9   4       15.32       19.97      1.28 o 
   0   9   4      141.70      132.23      2.75 o 
   1   9   4      546.47      527.12      7.15 o 
   2   9   4       21.39       23.49      1.71 o 
   3   9   4       84.65       85.42      3.68 o 
   4   9   4      103.96       91.79      3.07 o 
   5   9   4        6.16        3.42      1.18 o 
   6   9   4        1.29       -1.39      1.05 o 
   7   9   4        0.09       -0.22      1.50 o 
   8   9   4        7.37        5.45      1.83 o 
  -9  10   4        8.58       11.87      2.43 o 
  -8  10   4        1.96        2.78      1.36 o 
  -7  10   4        6.04        6.25      1.79 o 
  -6  10   4        0.98        0.05      0.86 o 
  -5  10   4       36.14       34.13      3.41 o 
  -4  10   4       16.93       19.05      2.25 o 
  -3  10   4      227.53      231.05      6.37 o 
  -2  10   4      156.43      161.84      3.67 o 
  -1  10   4      152.07      147.51      3.41 o 
   0  10   4       16.67       21.39      1.79 o 
   1  10   4       12.26       12.28      1.05 o 
   2  10   4       49.40       45.05      1.93 o 
   3  10   4      152.37      151.99      3.60 o 
   4  10   4      158.70      147.03      5.65 o 
   5  10   4        6.05        5.75      1.25 o 
   6  10   4       34.23       26.86      2.80 o 
   7  10   4        0.08       -0.99      1.42 o 
  -8  11   4        0.27       -2.02      1.74 o 
  -7  11   4        5.52        7.98      2.55 o 
  -6  11   4        2.15       -0.25      1.00 o 
  -5  11   4      123.03      108.29      5.46 o 
  -4  11   4       14.08       12.60      2.20 o 
  -3  11   4       24.86       17.74      2.23 o 
  -2  11   4       55.87       65.83      3.39 o 
  -1  11   4       48.10       43.22      3.37 o 
   0  11   4        3.15        2.47      1.15 o 
   1  11   4      278.65      263.37      5.81 o 
   2  11   4       65.18       66.89      2.33 o 
   3  11   4       29.84       28.82      1.82 o 
   4  11   4        0.09        0.21      1.34 o 
   5  11   4        0.82        1.54      1.57 o 
   6  11   4       11.57        8.02      1.94 o 
  -7  12   4        1.50       -1.17      1.84 o 
  -6  12   4        3.84        3.77      3.74 o 
  -5  12   4        0.09       -0.42      1.11 o 
  -4  12   4        7.67       11.03      2.00 o 
  -3  12   4      202.73      205.32      6.32 o 
  -2  12   4        3.04        2.50      1.94 o 
  -1  12   4      199.60      208.75      6.18 o 
   0  12   4        7.39        5.95      1.67 o 
   1  12   4        5.69        6.25      1.61 o 
   2  12   4       42.47       41.76      2.07 o 
   3  12   4       49.55       54.68      5.31 o 
   4  12   4       10.21        8.46      2.53 o 
   5  12   4        3.07        0.50      1.58 o 
  -5  13   4        0.72        0.77      2.74 o 
  -4  13   4        0.90       -2.60      1.74 o 
  -3  13   4       15.87       22.07      4.61 o 
  -2  13   4        1.34        3.86      2.02 o 
  -1  13   4        1.60        2.91      2.02 o 
   0  13   4        9.98        8.22      2.47 o 
   1  13   4        0.03       -1.50      1.59 o 
   2  13   4        3.08        1.33      2.02 o 
   3  13   4        4.05        1.54      1.71 o 
   4  13   4        0.59        1.64      1.60 o 
  -3  14   4       40.66       39.78      4.41 o 
  -2  14   4        0.98       -0.32      1.87 o 
  -1  14   4       18.15       18.67      3.17 o 
   0  14   4        0.38        1.00      2.02 o 
   1  14   4        1.91        0.36      1.84 o 
 -11   0   5       10.38        6.73      2.99 o 
  -9   0   5      167.73      111.65      6.73 o 
  -7   0   5        0.62       -0.82      0.65 o 
  -5   0   5     1966.05     1831.66     26.09 o 
  -3   0   5        6.71        4.52      0.56 o 
  -1   0   5      858.89      919.23      9.39 o 
   1   0   5       62.50       53.76      1.44 o 
   3   0   5     1395.55     1290.76     21.05 o 
   5   0   5      115.04      109.76      3.22 o 
   7   0   5        8.53        8.24      1.37 o 
   9   0   5        0.05       -0.25      2.49 o 
 -12   1   5        0.54        0.70      1.67 o 
 -11   1   5       20.81       21.02      2.30 o 
 -10   1   5        7.95       11.31      1.41 o 
  -9   1   5       16.84       16.33      1.52 o 
  -8   1   5        0.99        1.15      0.63 o 
  -7   1   5       14.86       12.14      0.92 o 
  -6   1   5        7.22        8.85      0.57 o 
  -5   1   5      338.97      359.56      3.73 o 
  -4   1   5      130.03      133.20      1.85 o 
  -3   1   5      549.65      535.98      5.07 o 
  -2   1   5      943.83      862.45      6.50 o 
  -1   1   5     2596.88     2553.16     18.15 o 
   0   1   5        2.46        0.57      0.21 o 
   1   1   5       33.41       26.87      0.67 o 
   2   1   5       32.87       24.95      0.68 o 
   3   1   5      308.18      302.47      3.60 o 
   4   1   5       10.60       15.11      0.99 o 
   5   1   5      303.74      319.19      4.07 o 
   6   1   5       26.29       29.65      1.38 o 
   7   1   5       59.07       68.95      2.40 o 
   8   1   5       26.09       28.25      2.27 o 
   9   1   5        0.00       -2.24      1.50 o 
  10   1   5        3.89        3.46      2.02 o 
 -12   2   5        2.41        3.86      1.94 o 
 -11   2   5       18.95       19.67      2.90 o 
 -10   2   5       34.00       31.82      2.12 o 
  -9   2   5        3.50        2.42      0.79 o 
  -8   2   5        0.36        0.50      0.49 o 
  -7   2   5      203.46      227.69      3.21 o 
  -6   2   5      384.78      420.80      5.15 o 
  -5   2   5      275.41      235.53      2.82 o 
  -4   2   5      121.39       87.24      2.03 o 
  -3   2   5     1183.45     1200.14      9.25 o 
  -2   2   5      907.27     1035.51      8.02 o 
  -1   2   5      465.19      476.12      3.69 o 
   0   2   5     1166.80     1155.12      9.15 o 
   1   2   5     1710.18     1789.78     13.98 o 
   2   2   5     1797.60     1751.76     15.56 o 
   3   2   5      314.35      349.79      4.75 o 
   4   2   5       10.68       21.25      0.87 o 
   5   2   5        0.13        0.24      0.48 o 
   6   2   5      125.08      111.46      2.38 o 
   7   2   5       25.20       27.53      1.45 o 
   8   2   5        9.59        7.90      1.48 o 
   9   2   5       11.92       10.14      2.27 o 
  10   2   5       41.95       46.61      4.04 o 
 -12   3   5        3.22        4.76      2.02 o 
 -11   3   5        0.11       -0.83      1.87 o 
 -10   3   5        5.98        5.73      2.24 o 
  -9   3   5      228.62      245.03      7.46 o 
  -8   3   5        0.62        0.34      0.47 o 
  -7   3   5       29.25       32.49      1.44 o 
  -6   3   5       41.87       51.04      1.50 o 
  -5   3   5      101.98       97.64      1.89 o 
  -4   3   5      597.19      609.48      5.27 o 
  -3   3   5       34.22       48.70      0.85 o 
  -2   3   5     1604.76     1605.59     12.68 o 
  -1   3   5      591.38      659.64      5.11 o 
   0   3   5      152.60      178.41      1.93 o 
   1   3   5       28.52       31.52      0.63 o 
   2   3   5       73.04       70.43      1.23 o 
   3   3   5     1657.26     1751.46     15.73 o 
   4   3   5       90.53       98.79      3.33 o 
   5   3   5      241.51      226.82      3.14 o 
   6   3   5        7.48        6.84      0.83 o 
   7   3   5        7.15        4.92      0.90 o 
   8   3   5       15.06       15.83      1.46 o 
   9   3   5        3.16        5.62      1.53 o 
  10   3   5        0.54        1.99      2.99 o 
 -12   4   5       18.65       20.49      3.74 o 
 -11   4   5       45.05       42.89      4.49 o 
 -10   4   5        0.13        0.39      1.15 o 
  -9   4   5        0.60        1.14      1.30 o 
  -8   4   5       13.48       14.50      1.01 o 
  -7   4   5        2.86        1.62      0.58 o 
  -6   4   5        3.11        2.38      0.49 o 
  -5   4   5      191.34      182.79      2.34 o 
  -4   4   5     3398.28     3555.32     26.33 o 
  -3   4   5      171.99      130.80      1.69 o 
  -2   4   5     1909.03     1974.82     15.57 o 
  -1   4   5      984.01      952.04      7.20 o 
   0   4   5        0.83        0.78      0.36 o 
   1   4   5      762.86      835.15      6.84 o 
   2   4   5      529.56      439.90      4.64 o 
   3   4   5       94.69      101.08      1.81 o 
   4   4   5      327.48      342.75      5.21 o 
   5   4   5      129.52      129.70      2.84 o 
   6   4   5        8.51        9.00      1.00 o 
   7   4   5        0.46        1.51      0.80 o 
   8   4   5        0.03        0.10      0.97 o 
   9   4   5       31.56       35.35      2.83 o 
  10   4   5        1.68        1.50      3.24 o 
 -11   5   5       26.01       28.30      4.49 o 
 -10   5   5       94.47       91.30      5.10 o 
  -9   5   5      107.87      108.39      4.17 o 
  -8   5   5        9.74        7.32      1.03 o 
  -7   5   5       51.27       58.63      2.01 o 
  -6   5   5      127.35      126.33      2.00 o 
  -5   5   5       23.87       34.00      0.89 o 
  -4   5   5      187.54      182.03      2.21 o 
  -3   5   5       83.15       70.77      1.29 o 
  -2   5   5     1027.36     1155.84     10.27 o 
  -1   5   5      137.46      159.22      1.92 o 
   0   5   5      305.21      326.91      4.40 o 
   1   5   5      293.66      336.19      3.22 o 
   2   5   5      296.76      322.46      3.18 o 
   3   5   5        0.01        2.05      0.74 o 
   4   5   5       94.88       80.82      1.61 o 
   5   5   5        2.51        1.24      0.68 o 
   6   5   5        2.02        1.50      0.83 o 
   7   5   5       48.14       49.92      2.27 o 
   8   5   5       40.64       43.74      2.29 o 
   9   5   5        7.26        7.17      1.89 o 
 -11   6   5       34.76       43.53      5.42 o 
 -10   6   5        0.08        0.51      1.35 o 
  -9   6   5       10.25        8.62      1.78 o 
  -8   6   5       54.76       54.09      2.28 o 
  -7   6   5        1.58        1.02      0.62 o 
  -6   6   5        7.30        7.78      0.64 o 
  -5   6   5       17.89       13.00      0.79 o 
  -4   6   5      637.98      644.50      6.56 o 
  -3   6   5      266.74      266.47      3.39 o 
  -2   6   5       10.55        9.62      0.65 o 
  -1   6   5      897.52      908.94      8.75 o 
   0   6   5        8.10        7.74      0.51 o 
   1   6   5        2.88        2.31      0.32 o 
   2   6   5       44.10       35.21      1.08 o 
   3   6   5       37.91       38.72      1.26 o 
   4   6   5       51.61       47.53      1.87 o 
   5   6   5       27.10       27.20      1.68 o 
   6   6   5       43.46       49.91      2.20 o 
   7   6   5        1.09       -0.55      1.04 o 
   8   6   5        2.61        0.19      1.10 o 
   9   6   5        1.97       -0.51      1.31 o 
 -11   7   5        3.60        2.06      1.51 o 
 -10   7   5       51.26       53.72      3.68 o 
  -9   7   5       14.33        7.69      1.85 o 
  -8   7   5        0.57        0.01      1.00 o 
  -7   7   5        1.53        1.17      0.64 o 
  -6   7   5       13.39       10.64      1.01 o 
  -5   7   5       19.27       20.40      1.05 o 
  -4   7   5       11.80       17.40      0.91 o 
  -3   7   5      108.31      114.77      2.11 o 
  -2   7   5       66.21       68.06      1.66 o 
  -1   7   5       47.52       58.65      1.75 o 
   0   7   5      306.05      333.48      3.92 o 
   1   7   5      167.17      183.81      2.18 o 
   2   7   5       41.08       38.07      1.03 o 
   3   7   5      250.62      252.02      5.21 o 
   4   7   5       20.04       19.89      1.61 o 
   5   7   5       11.20       10.49      1.36 o 
   6   7   5        0.70       -0.34      1.06 o 
   7   7   5        2.02        1.25      1.09 o 
   8   7   5        1.28       -0.22      1.38 o 
   9   7   5        1.02        1.47      1.57 o 
 -10   8   5        2.15        0.55      1.48 o 
  -9   8   5        1.89        2.12      1.97 o 
  -8   8   5      102.32       96.93      3.61 o 
  -7   8   5      112.61      105.01      6.36 o 
  -6   8   5      249.21      240.61      6.62 o 
  -5   8   5      161.94      157.97      3.47 o 
  -4   8   5       19.97       24.41      1.35 o 
  -3   8   5       21.33       20.71      1.07 o 
  -2   8   5      443.96      478.72      5.82 o 
  -1   8   5        0.40        0.58      0.54 o 
   0   8   5        5.82        4.80      0.70 o 
   1   8   5       38.28       38.72      1.26 o 
   2   8   5       84.71       83.80      2.32 o 
   3   8   5        2.94        1.28      0.84 o 
   4   8   5       25.42       30.04      2.48 o 
   5   8   5       16.95       20.27      1.78 o 
   6   8   5       52.33       57.00      2.77 o 
   7   8   5        0.22       -1.38      1.84 o 
   8   8   5        2.83        3.36      1.97 o 
 -10   9   5        2.65        3.34      1.90 o 
  -9   9   5       10.74        5.81      1.76 o 
  -8   9   5        9.04        9.10      1.58 o 
  -7   9   5        0.10        0.54      0.78 o 
  -6   9   5        8.69        4.44      1.67 o 
  -5   9   5      127.31      125.09      4.51 o 
  -4   9   5       15.83       15.32      1.92 o 
  -3   9   5       60.33       57.36      1.93 o 
  -2   9   5       50.28       53.71      1.72 o 
  -1   9   5      213.74      208.69      3.79 o 
   0   9   5        2.93        0.77      0.71 o 
   1   9   5       19.93       16.87      1.64 o 
   2   9   5      153.47      148.66      3.33 o 
   3   9   5      197.23      186.79      3.97 o 
   4   9   5        4.48        4.77      1.17 o 
   5   9   5       53.65       39.04      2.32 o 
   6   9   5        0.16       -0.90      1.39 o 
   7   9   5        8.42       13.50      2.87 o 
   8   9   5        6.04        9.12      2.04 o 
  -9  10   5        0.95       -0.55      1.32 o 
  -8  10   5       19.41       18.75      2.05 o 
  -7  10   5        6.34        4.68      1.42 o 
  -6  10   5        6.32        2.56      1.63 o 
  -5  10   5        0.01        2.56      1.57 o 
  -4  10   5      411.71      409.46      9.45 o 
  -3  10   5      284.43      297.78      7.58 o 
  -2  10   5        0.01       -0.23      0.85 o 
  -1  10   5        2.82        1.52      0.99 o 
   0  10   5        1.63        1.17      1.11 o 
   1  10   5       75.86       69.28      2.83 o 
   2  10   5       23.42       23.84      1.23 o 
   3  10   5        0.01       -0.53      0.94 o 
   4  10   5        6.36        6.54      1.42 o 
   5  10   5        9.26       10.76      1.92 o 
   6  10   5        0.03       -0.02      1.91 o 
   7  10   5       16.34       16.88      3.17 o 
  -8  11   5        5.94        8.64      2.55 o 
  -7  11   5        0.41        1.02      1.35 o 
  -6  11   5        0.76       -0.48      2.06 o 
  -5  11   5        0.20       -0.68      1.42 o 
  -4  11   5        0.38       -0.02      1.39 o 
  -3  11   5       18.20       14.37      2.10 o 
  -2  11   5      310.09      302.33      7.77 o 
  -1  11   5      130.82      129.17      4.64 o 
   0  11   5        3.87        4.50      1.27 o 
   1  11   5        0.74       -0.71      1.03 o 
   2  11   5        0.16        0.46      0.72 o 
   3  11   5       23.25       23.70      1.92 o 
   4  11   5        5.93        4.37      1.85 o 
   5  11   5        1.01       -0.01      1.42 o 
   6  11   5       10.90        8.76      2.73 o 
  -7  12   5        0.05        2.36      2.16 o 
  -6  12   5        1.86        1.12      1.76 o 
  -5  12   5        5.48        7.94      2.45 o 
  -4  12   5       69.07       69.20      3.81 o 
  -3  12   5       59.94       63.58      3.66 o 
  -2  12   5        0.96        5.00      1.63 o 
  -1  12   5       21.19       16.30      2.15 o 
   0  12   5       34.61       30.49      2.71 o 
   1  12   5        4.87        2.09      1.46 o 
   2  12   5       19.50       22.57      2.46 o 
   3  12   5       13.90       16.54      2.25 o 
   4  12   5       44.18       52.79      3.67 o 
   5  12   5        3.15        3.92      2.74 o 
  -5  13   5        1.66        2.14      2.20 o 
  -4  13   5       19.98       20.65      3.33 o 
  -3  13   5        5.33        3.24      1.98 o 
  -2  13   5        2.89        0.96      1.84 o 
  -1  13   5       47.61       35.55      3.96 o 
   0  13   5       36.66       40.18      4.11 o 
   1  13   5       67.12       61.89      5.00 o 
   2  13   5       25.58       21.43      3.35 o 
   3  13   5        9.14       13.58      2.29 o 
  -2  14   5        0.60       -0.28      1.99 o 
  -1  14   5        0.58       -1.35      3.49 o 
   0  14   5        0.02       -1.03      1.79 o 
 -12   0   6        6.42        9.47      3.24 o 
 -10   0   6       18.33       26.92      4.49 o 
  -8   0   6       43.81       41.25      2.49 o 
  -6   0   6      316.65      305.94      5.82 o 
  -4   0   6      626.25      655.91      9.10 o 
  -2   0   6     3210.00     3011.49     29.51 o 
   0   0   6        2.47        0.42      0.30 o 
   2   0   6        1.39        2.14      0.38 o 
   4   0   6     1403.87     1350.22     22.38 o 
   6   0   6       62.04       68.48      4.61 o 
   8   0   6       56.28       62.80      5.73 o 
  10   0   6       22.75       27.17      4.98 o 
 -12   1   6        0.95        0.20      1.67 o 
 -11   1   6       25.44       23.25      3.39 o 
 -10   1   6       11.30        8.92      1.57 o 
  -9   1   6       78.96       78.48      2.58 o 
  -8   1   6       35.41       33.68      1.54 o 
  -7   1   6       13.73       19.16      1.19 o 
  -6   1   6       69.09       71.54      1.39 o 
  -5   1   6      700.72      698.89      7.33 o 
  -4   1   6       30.91       33.43      0.91 o 
  -3   1   6        1.92       -0.12      0.25 o 
  -2   1   6      322.51      316.33      2.86 o 
  -1   1   6      319.52      324.58      2.69 o 
   0   1   6        0.19        0.87      0.22 o 
   1   1   6      250.83      248.37      2.57 o 
   2   1   6       32.40       35.53      1.10 o 
   3   1   6      115.91      113.38      1.62 o 
   4   1   6      217.01      228.89      3.08 o 
   5   1   6       27.49       24.58      1.07 o 
   6   1   6        0.09        1.09      0.91 o 
   7   1   6       17.47       15.76      1.86 o 
   8   1   6        4.64        1.35      3.61 o 
   9   1   6        5.88        3.97      2.09 o 
  10   1   6       12.33       12.23      2.64 o 
 -12   2   6        3.47        2.99      2.24 o 
 -11   2   6       11.84        6.38      3.74 o 
 -10   2   6       39.25       34.56      2.56 o 
  -9   2   6        6.92        6.74      1.26 o 
  -8   2   6      104.14      103.19      2.57 o 
  -7   2   6      173.43      179.76      3.13 o 
  -6   2   6       46.90       46.61      1.10 o 
  -5   2   6       13.58       10.24      0.75 o 
  -4   2   6     1349.80     1380.89     10.69 o 
  -3   2   6      144.03      158.06      1.97 o 
  -2   2   6      635.65      616.74      4.73 o 
  -1   2   6      247.32      222.70      2.35 o 
   0   2   6       99.44       79.30      0.96 o 
   1   2   6        0.53        0.72      0.29 o 
   2   2   6       14.81        8.93      0.61 o 
   3   2   6      189.82      195.08      2.44 o 
   4   2   6       15.51       14.34      0.77 o 
   5   2   6       20.09       15.48      0.97 o 
   6   2   6       60.58       64.45      1.91 o 
   7   2   6       20.02       13.86      1.41 o 
   8   2   6        2.22       -0.83      1.67 o 
   9   2   6       20.22       25.28      3.24 o 
  10   2   6        6.22        8.85      2.73 o 
 -12   3   6        2.91        2.46      1.79 o 
 -11   3   6        0.09       -0.19      1.12 o 
 -10   3   6       55.89       45.04      3.10 o 
  -9   3   6      104.38       96.21      2.60 o 
  -8   3   6       16.41       17.30      1.12 o 
  -7   3   6        0.20        1.35      0.59 o 
  -6   3   6      111.41      107.12      1.93 o 
  -5   3   6      377.95      372.59      3.78 o 
  -4   3   6      310.60      282.51      2.79 o 
  -3   3   6     1721.47     1762.85     13.45 o 
  -2   3   6      730.21      844.45      6.52 o 
  -1   3   6       14.62        5.98      0.36 o 
   0   3   6        0.37       -0.15      0.19 o 
   1   3   6      495.18      523.63      4.54 o 
   2   3   6     1110.18     1011.77      9.42 o 
   3   3   6       19.85       17.32      0.81 o 
   4   3   6        0.01        2.06      0.51 o 
   5   3   6      100.31      105.08      1.95 o 
   6   3   6       15.64       13.55      1.08 o 
   7   3   6        0.91        0.23      0.84 o 
   8   3   6        2.21        7.20      1.98 o 
   9   3   6        3.15        1.74      3.24 o 
  10   3   6        8.45        1.50      3.24 o 
 -12   4   6        2.52        1.51      4.49 o 
 -11   4   6        3.38        4.53      1.98 o 
 -10   4   6       17.89       15.76      2.19 o 
  -9   4   6      104.22      130.15      4.44 o 
  -8   4   6       88.26       81.08      2.10 o 
  -7   4   6        7.52        7.58      0.74 o 
  -6   4   6       25.36       16.94      0.91 o 
  -5   4   6       19.08       21.53      0.78 o 
  -4   4   6        3.14        1.54      0.37 o 
  -3   4   6      629.31      680.84      5.94 o 
  -2   4   6        0.00        0.92      0.34 o 
  -1   4   6      178.90      237.37      2.41 o 
   0   4   6       45.69       41.29      1.49 o 
   1   4   6     1087.33     1137.56      8.89 o 
   2   4   6      260.33      305.82      3.38 o 
   3   4   6       91.20      115.01      1.98 o 
   4   4   6      563.67      566.96      6.46 o 
   5   4   6       14.38       16.21      1.32 o 
   6   4   6       35.02       33.27      1.79 o 
   7   4   6        2.71        0.96      0.95 o 
   8   4   6        4.86        4.91      1.63 o 
   9   4   6        3.76        2.99      3.49 o 
 -11   5   6       68.89       80.76      3.97 o 
 -10   5   6       77.35       68.10      4.24 o 
  -9   5   6       43.20       47.76      2.95 o 
  -8   5   6       86.21       94.32      2.44 o 
  -7   5   6       39.10       32.30      1.27 o 
  -6   5   6        4.53        6.91      0.68 o 
  -5   5   6       18.30       17.58      0.77 o 
  -4   5   6      127.88      130.34      1.77 o 
  -3   5   6      134.72      174.62      2.21 o 
  -2   5   6        6.68        6.22      0.52 o 
  -1   5   6       38.57       47.45      1.00 o 
   0   5   6      353.73      331.61      3.66 o 
   1   5   6       47.06       47.75      1.05 o 
   2   5   6      542.27      610.56      5.30 o 
   3   5   6      520.60      509.18      5.23 o 
   4   5   6       50.50       51.28      1.43 o 
   5   5   6        4.27        7.15      1.07 o 
   6   5   6       68.19       70.61      2.38 o 
   7   5   6        0.37       -1.17      0.78 o 
   8   5   6        0.76       -0.22      0.97 o 
   9   5   6        0.03       -1.00      2.74 o 
 -11   6   6        0.02        2.49      2.06 o 
 -10   6   6       16.42       16.88      2.29 o 
  -9   6   6       61.68       71.42      3.35 o 
  -8   6   6       51.93       56.99      2.55 o 
  -7   6   6       14.49       20.06      1.20 o 
  -6   6   6       62.57       60.14      1.42 o 
  -5   6   6       36.60       39.94      1.29 o 
  -4   6   6       59.66       62.30      1.40 o 
  -3   6   6        0.11        0.88      0.48 o 
  -2   6   6      372.17      401.91      4.28 o 
  -1   6   6       87.40       74.27      1.32 o 
   0   6   6      400.41      447.86      4.72 o 
   1   6   6       55.43       54.77      1.05 o 
   2   6   6       22.23       29.38      0.81 o 
   3   6   6      591.15      550.57      6.39 o 
   4   6   6        0.58        2.62      0.81 o 
   5   6   6       65.86       82.31      2.77 o 
   6   6   6      163.56      168.35      4.44 o 
   7   6   6        6.75       10.46      1.37 o 
   8   6   6       15.53       15.73      2.19 o 
   9   6   6        7.38        8.47      3.74 o 
 -11   7   6        1.76        2.25      1.60 o 
 -10   7   6        0.15        0.53      1.50 o 
  -9   7   6       18.19       16.88      3.74 o 
  -8   7   6       16.32       15.58      2.02 o 
  -7   7   6        5.87        6.40      1.15 o 
  -6   7   6      222.97      236.06      3.61 o 
  -5   7   6        0.78        0.52      0.67 o 
  -4   7   6       23.71       35.52      1.35 o 
  -3   7   6      165.89      174.89      2.69 o 
  -2   7   6      424.50      408.75      5.32 o 
  -1   7   6      214.07      210.74      2.89 o 
   0   7   6       92.13       67.38      1.45 o 
   1   7   6      157.45      157.99      2.51 o 
   2   7   6        4.46        6.81      0.56 o 
   3   7   6       17.89       17.49      1.45 o 
   4   7   6       71.69       64.35      3.07 o 
   5   7   6      316.06      319.26      5.81 o 
   6   7   6       15.36       16.00      1.94 o 
   7   7   6        0.74        2.61      1.42 o 
   8   7   6        0.64        0.38      1.46 o 
 -10   8   6       21.37       19.58      3.37 o 
  -9   8   6        0.45        0.48      1.47 o 
  -8   8   6       44.74       19.46      5.73 o 
  -7   8   6       27.82       30.97      2.38 o 
  -6   8   6       15.61       18.72      2.19 o 
  -5   8   6       31.66       30.29      1.91 o 
  -4   8   6      811.62      811.93      9.81 o 
  -3   8   6       14.30       17.25      1.05 o 
  -2   8   6        0.56        0.09      0.55 o 
  -1   8   6      208.56      194.08      2.81 o 
   0   8   6      145.06      146.71      2.67 o 
   1   8   6       58.71       60.05      1.63 o 
   2   8   6        5.94        6.44      0.83 o 
   3   8   6      103.05       95.21      2.66 o 
   4   8   6       18.75       18.74      1.58 o 
   5   8   6       36.18       47.17      3.13 o 
   6   8   6       13.25       12.26      2.99 o 
   7   8   6        0.11       -1.88      2.74 o 
   8   8   6        0.29        0.77      1.40 o 
  -9   9   6       13.59       16.14      2.31 o 
  -8   9   6       82.80       65.31      4.76 o 
  -7   9   6       20.46       26.40      4.34 o 
  -6   9   6      424.89      403.26      9.49 o 
  -5   9   6       26.67       24.24      3.66 o 
  -4   9   6       33.03       27.67      1.73 o 
  -3   9   6      257.44      238.34      4.24 o 
  -2   9   6      497.85      509.44      6.30 o 
  -1   9   6      134.39      127.16      2.71 o 
   0   9   6        3.04        4.82      0.84 o 
   1   9   6       38.52       32.32      2.15 o 
   2   9   6       60.02       62.25      1.68 o 
   3   9   6       47.93       47.32      2.06 o 
   4   9   6       13.75       10.55      1.44 o 
   5   9   6       21.09       17.96      2.82 o 
   6   9   6        3.68        6.10      2.37 o 
   7   9   6        0.65        0.00      1.94 o 
  -9  10   6       13.86       12.96      2.41 o 
  -8  10   6        9.14        6.96      2.09 o 
  -7  10   6        0.02       -1.84      1.23 o 
  -6  10   6       29.09       24.51      2.58 o 
  -5  10   6      106.60      114.27      4.55 o 
  -4  10   6      291.02      268.33      7.19 o 
  -3  10   6       53.67       56.29      3.34 o 
  -2  10   6       35.59       31.08      1.57 o 
  -1  10   6      733.19      757.42     12.54 o 
   0  10   6        2.31        3.40      1.54 o 
   1  10   6      168.26      160.19      4.91 o 
   2  10   6        3.10        5.42      1.36 o 
   3  10   6        0.27        0.20      0.88 o 
   4  10   6        7.21        6.48      1.29 o 
   5  10   6        0.04       -0.02      1.84 o 
   6  10   6       42.35       44.72      4.49 o 
  -8  11   6        0.08       -0.91      0.83 o 
  -7  11   6        1.53        1.16      1.50 o 
  -6  11   6       29.87       37.79      3.21 o 
  -5  11   6       29.22       30.62      2.87 o 
  -4  11   6       59.22       52.44      3.54 o 
  -3  11   6      367.73      378.52      9.16 o 
  -2  11   6       39.79       36.35      2.96 o 
  -1  11   6       83.74       81.26      2.77 o 
   0  11   6        0.70        0.02      1.14 o 
   1  11   6       10.89       13.79      1.66 o 
   2  11   6       42.30       47.19      2.79 o 
   3  11   6       13.89        7.55      1.26 o 
   4  11   6        8.83        7.88      1.83 o 
   5  11   6        0.03       -1.93      1.84 o 
  -6  12   6        2.87        5.25      2.37 o 
  -5  12   6        9.10       12.83      4.61 o 
  -4  12   6       54.17       63.19      3.83 o 
  -3  12   6       81.04       82.27      3.98 o 
  -2  12   6       60.06       52.12      3.59 o 
  -1  12   6       30.57       29.75      3.31 o 
   0  12   6       86.60       83.22      4.84 o 
   1  12   6        0.48        0.16      1.35 o 
   2  12   6       38.71       43.69      3.30 o 
   3  12   6        8.68       14.24      2.22 o 
   4  12   6        1.93        0.55      2.09 o 
  -5  13   6       21.49       24.29      3.61 o 
  -4  13   6        7.40       11.72      2.64 o 
  -3  13   6        0.06        0.04      1.87 o 
  -2  13   6        0.93        0.43      2.24 o 
  -1  13   6       29.25       29.28      3.61 o 
   0  13   6        0.23       -0.71      1.84 o 
   1  13   6        3.91        2.62      2.09 o 
   2  13   6       22.66       20.49      2.95 o 
 -11   0   7        1.31        3.74      2.74 o 
  -9   0   7      142.33      150.70      4.79 o 
  -7   0   7       45.20       40.57      1.79 o 
  -5   0   7      175.61      174.10      3.36 o 
  -3   0   7      191.02      190.24      3.34 o 
  -1   0   7      636.96      685.43      7.39 o 
   1   0   7     1382.03     1427.75     18.63 o 
   3   0   7      117.75      106.39      2.25 o 
   5   0   7      412.61      451.35     16.20 o 
   7   0   7        0.00        1.08      1.56 o 
   9   0   7       33.21       18.94      4.49 o 
 -12   1   7        0.00        2.07      1.50 o 
 -11   1   7        3.90        1.87      1.76 o 
 -10   1   7        2.05        5.79      1.34 o 
  -9   1   7       24.04       24.90      1.57 o 
  -8   1   7        2.87        4.18      0.87 o 
  -7   1   7      300.46      305.35      3.91 o 
  -6   1   7       13.50       20.04      0.98 o 
  -5   1   7       36.53       41.33      1.02 o 
  -4   1   7      434.43      446.44      4.68 o 
  -3   1   7        7.20       11.59      0.51 o 
  -2   1   7      404.42      435.41      3.93 o 
  -1   1   7     1302.92     1413.72     10.15 o 
   0   1   7        6.67       11.01      0.55 o 
   1   1   7      745.01      740.00      6.56 o 
   2   1   7      342.53      333.96      3.73 o 
   3   1   7      825.22      865.20      8.74 o 
   4   1   7       90.12       81.46      1.81 o 
   5   1   7        3.50        7.10      1.20 o 
   6   1   7        7.25       14.58      1.86 o 
   7   1   7       18.90       24.26      2.29 o 
   8   1   7        0.73       -0.47      1.74 o 
   9   1   7       18.49       14.39      3.61 o 
 -12   2   7        1.67        5.22      2.02 o 
 -11   2   7       14.65       13.19      2.00 o 
 -10   2   7        2.96        5.10      1.20 o 
  -9   2   7      117.77      124.21      3.67 o 
  -8   2   7      202.75      215.79      3.77 o 
  -7   2   7        4.22        4.18      0.58 o 
  -6   2   7      243.56      250.73      2.91 o 
  -5   2   7        0.50        5.67      0.51 o 
  -4   2   7        2.29        4.89      0.43 o 
  -3   2   7       61.80       65.68      0.99 o 
  -2   2   7     2937.84     3087.44     21.43 o 
  -1   2   7       63.36       61.97      1.18 o 
   0   2   7      865.05      883.93      6.73 o 
   1   2   7      208.65      239.14      2.51 o 
   2   2   7      118.22      110.93      2.26 o 
   3   2   7       64.41       78.67      1.37 o 
   4   2   7      407.31      421.12      4.86 o 
   5   2   7       54.42       59.33      1.63 o 
   6   2   7        5.13        6.73      1.44 o 
   7   2   7        4.26        3.09      1.37 o 
   8   2   7        0.02        0.54      1.74 o 
   9   2   7        0.24       -0.36      1.79 o 
 -12   3   7        3.15        4.06      1.91 o 
 -11   3   7        2.07        1.87      1.09 o 
 -10   3   7       10.03       11.23      2.18 o 
  -9   3   7       71.24       58.89      3.91 o 
  -8   3   7      296.09      310.01      5.36 o 
  -7   3   7       47.38       52.63      1.48 o 
  -6   3   7        0.01       -0.04      0.41 o 
  -5   3   7      804.16      787.59      6.86 o 
  -4   3   7      828.37      851.80      7.00 o 
  -3   3   7      691.38      738.75      5.90 o 
  -2   3   7        0.20        1.06      0.25 o 
  -1   3   7       99.12       87.15      1.24 o 
   0   3   7     1905.70     1863.82     14.66 o 
   1   3   7      147.59      117.91      1.46 o 
   2   3   7        0.68        0.93      0.38 o 
   3   3   7      214.74      211.55      2.69 o 
   4   3   7       42.92       41.13      1.56 o 
   5   3   7      167.20      182.11      3.79 o 
   6   3   7        3.55        3.52      0.93 o 
   7   3   7        2.23        3.73      1.39 o 
   8   3   7        0.22        2.55      1.84 o 
   9   3   7       16.67       18.44      4.24 o 
 -12   4   7        4.62        3.53      2.20 o 
 -11   4   7       21.21       12.71      3.49 o 
 -10   4   7       25.30       25.02      3.37 o 
  -9   4   7        2.97        1.99      0.82 o 
  -8   4   7        2.66        5.12      0.87 o 
  -7   4   7       45.26       42.92      1.41 o 
  -6   4   7       99.53       87.49      1.61 o 
  -5   4   7      121.75      113.07      1.63 o 
  -4   4   7      137.81      155.85      1.91 o 
  -3   4   7      235.61      208.93      2.29 o 
  -2   4   7      781.41      870.67      7.39 o 
  -1   4   7       30.62       33.43      0.79 o 
   0   4   7        5.63       12.77      0.59 o 
   1   4   7        9.98        7.59      0.47 o 
   2   4   7      239.04      254.78      3.03 o 
   3   4   7      467.99      484.00      4.88 o 
   4   4   7      343.22      372.90      5.46 o 
   5   4   7      154.83      141.29      3.69 o 
   6   4   7       17.92       13.51      1.29 o 
   7   4   7        3.73        4.55      1.91 o 
   8   4   7        0.27       -0.25      2.74 o 
   9   4   7        0.12       -1.00      2.74 o 
 -11   5   7        3.06        3.69      1.22 o 
 -10   5   7       14.60       11.97      1.66 o 
  -9   5   7        6.05        2.32      1.55 o 
  -8   5   7       16.33       19.70      2.40 o 
  -7   5   7        1.25        0.08      0.52 o 
  -6   5   7        5.91        2.87      0.59 o 
  -5   5   7        2.11        3.16      0.48 o 
  -4   5   7      180.56      204.46      2.35 o 
  -3   5   7       72.29       76.70      1.41 o 
  -2   5   7       68.34       50.37      1.12 o 
  -1   5   7        7.93        7.75      0.53 o 
   0   5   7        0.11        0.51      0.35 o 
   1   5   7      159.34      185.35      2.04 o 
   2   5   7      102.23      110.82      1.84 o 
   3   5   7        0.58        0.60      0.40 o 
   4   5   7        6.97        4.32      1.26 o 
   5   5   7        0.05        1.12      1.00 o 
   6   5   7        5.80        6.81      1.41 o 
   7   5   7       19.08       18.21      2.13 o 
   8   5   7        0.85       -1.50      2.74 o 
   9   5   7       13.49       12.71      4.24 o 
 -11   6   7       10.59        7.69      1.85 o 
 -10   6   7        2.77        5.70      1.43 o 
  -9   6   7       18.51       16.77      2.12 o 
  -8   6   7        0.13        0.16      0.92 o 
  -7   6   7       13.48       14.68      1.03 o 
  -6   6   7       35.32       33.23      1.24 o 
  -5   6   7      144.89      153.35      2.53 o 
  -4   6   7       29.96       30.83      1.05 o 
  -3   6   7      160.93      151.37      2.22 o 
  -2   6   7       93.08      125.30      1.85 o 
  -1   6   7       18.95       23.13      0.89 o 
   0   6   7      219.42      202.04      2.76 o 
   1   6   7        7.57        6.36      0.57 o 
   2   6   7       90.10       86.43      1.41 o 
   3   6   7       16.98       15.93      0.99 o 
   4   6   7      260.80      246.10      4.86 o 
   5   6   7       69.63       72.38      2.79 o 
   6   6   7      123.72      127.01      3.86 o 
   7   6   7       16.13       17.49      1.85 o 
   8   6   7        6.62        6.73      3.49 o 
 -11   7   7        9.79       12.19      2.12 o 
 -10   7   7        2.67        1.80      1.51 o 
  -9   7   7      105.94      107.14      5.45 o 
  -8   7   7       20.90       16.55      1.78 o 
  -7   7   7       92.44       75.01      2.62 o 
  -6   7   7        4.52        6.17      0.87 o 
  -5   7   7        2.95        1.89      0.63 o 
  -4   7   7        3.25        3.02      0.67 o 
  -3   7   7       10.22       12.20      0.84 o 
  -2   7   7        9.08        9.14      0.68 o 
  -1   7   7       99.31       89.55      1.69 o 
   0   7   7        0.45        0.11      0.47 o 
   1   7   7      126.03      120.15      2.18 o 
   2   7   7       33.79       29.41      1.07 o 
   3   7   7       75.88       81.62      2.23 o 
   4   7   7      311.12      302.99      6.12 o 
   5   7   7        1.01        1.12      1.09 o 
   6   7   7        5.71        3.44      1.37 o 
   7   7   7        0.46        1.24      1.44 o 
   8   7   7        1.57       -1.99      2.74 o 
 -10   8   7        3.94        1.86      1.56 o 
  -9   8   7        2.17        3.30      1.61 o 
  -8   8   7       39.26       31.77      2.81 o 
  -7   8   7      140.19      129.33      4.04 o 
  -6   8   7       18.97       14.96      1.64 o 
  -5   8   7       31.94       30.00      1.82 o 
  -4   8   7        1.18        0.50      0.71 o 
  -3   8   7        1.57        0.54      0.68 o 
  -2   8   7      285.69      267.61      3.63 o 
  -1   8   7      303.17      279.92      3.69 o 
   0   8   7        7.60        5.68      1.11 o 
   1   8   7        0.07        0.14      0.71 o 
   2   8   7       20.71       20.82      0.97 o 
   3   8   7        7.39        6.67      1.08 o 
   4   8   7       39.11       36.57      2.11 o 
   5   8   7        2.15        2.21      1.35 o 
   6   8   7       77.53       67.64      6.48 o 
   7   8   7        7.14        2.56      2.87 o 
  -9   9   7        0.00        0.23      1.29 o 
  -8   9   7        0.04        0.50      1.23 o 
  -7   9   7        0.18        0.15      1.19 o 
  -6   9   7       37.13       40.17      3.10 o 
  -5   9   7      130.45      130.39      4.65 o 
  -4   9   7       30.45       26.16      1.58 o 
  -3   9   7      170.16      171.43      3.29 o 
  -2   9   7        1.28        1.68      0.60 o 
  -1   9   7       44.47       46.93      1.61 o 
   0   9   7       51.29       53.65      2.70 o 
   1   9   7        2.98        4.14      1.26 o 
   2   9   7       43.46       54.56      2.71 o 
   3   9   7       15.58       14.28      1.30 o 
   4   9   7       24.78       20.90      1.80 o 
   5   9   7        0.11        1.39      2.49 o 
   6   9   7        2.43        0.65      2.62 o 
   7   9   7       16.31       22.03      3.43 o 
  -9  10   7        1.34       -0.51      1.35 o 
  -8  10   7        2.72        4.21      1.57 o 
  -7  10   7        2.60        4.26      2.23 o 
  -6  10   7        0.66        0.35      1.61 o 
  -5  10   7       29.51       36.07      2.96 o 
  -4  10   7       14.51        6.64      1.86 o 
  -3  10   7        2.59        4.29      0.97 o 
  -2  10   7      451.13      462.92      7.78 o 
  -1  10   7        0.67       -0.17      0.97 o 
   0  10   7        0.27        1.37      1.14 o 
   1  10   7       56.62       55.47      2.78 o 
   2  10   7        0.90        0.98      1.17 o 
   3  10   7        5.52        4.53      0.99 o 
   4  10   7       77.04       79.64      6.36 o 
   5  10   7       25.47       28.06      6.11 o 
   6  10   7        2.95       10.21      4.11 o 
  -7  11   7        3.63        3.23      1.82 o 
  -6  11   7       11.14        7.80      2.37 o 
  -5  11   7       23.14       28.91      2.88 o 
  -4  11   7        1.08       -0.30      1.48 o 
  -3  11   7        0.06       -1.58      1.30 o 
  -2  11   7       13.17        5.10      1.71 o 
  -1  11   7       18.70       14.65      1.79 o 
   0  11   7       39.44       37.84      2.52 o 
   1  11   7       56.25       60.64      3.02 o 
   2  11   7       24.77       29.41      2.30 o 
   3  11   7        7.17        9.73      2.47 o 
   4  11   7       20.89       21.79      3.26 o 
   5  11   7        5.90        5.48      2.47 o 
  -6  12   7        1.61        0.00      1.94 o 
  -5  12   7        0.04        3.39      2.09 o 
  -4  12   7       23.92       21.79      3.26 o 
  -3  12   7       61.53       60.01      3.74 o 
  -2  12   7        0.02        0.80      1.53 o 
  -1  12   7       16.32       12.29      2.99 o 
   0  12   7       34.38       32.22      2.83 o 
   1  12   7       13.04       10.13      2.11 o 
   2  12   7        0.35        0.98      1.94 o 
   3  12   7       18.40       21.13      3.33 o 
  -4  13   7       23.17       23.56      5.98 o 
  -3  13   7        4.74        9.73      2.55 o 
  -2  13   7        7.33        6.26      2.20 o 
  -1  13   7       39.13       33.76      6.23 o 
   0  13   7       16.81       13.71      2.87 o 
   1  13   7       70.92       76.07      5.03 o 
 -12   0   8        6.03        9.47      3.74 o 
 -10   0   8       15.40       15.75      2.47 o 
  -8   0   8      167.65      161.00      4.93 o 
  -6   0   8     1266.64     1238.65     16.69 o 
  -4   0   8     1777.02     1914.24     20.81 o 
  -2   0   8     1196.12     1303.63     13.45 o 
   0   0   8        9.63        8.91      0.69 o 
   2   0   8      415.80      428.48      6.74 o 
   4   0   8      151.71      156.56      5.63 o 
   6   0   8       33.55       30.65      4.49 o 
   8   0   8        0.87       -1.50      2.49 o 
 -12   1   8        2.51        2.68      2.02 o 
 -11   1   8        5.56        3.73      2.12 o 
 -10   1   8        1.90        2.74      1.31 o 
  -9   1   8       30.12       29.08      1.86 o 
  -8   1   8      352.69      337.96      6.93 o 
  -7   1   8        2.38        4.71      0.72 o 
  -6   1   8        1.43        0.61      0.55 o 
  -5   1   8      128.61      137.31      2.06 o 
  -4   1   8      475.71      479.18      4.32 o 
  -3   1   8      299.53      262.68      2.62 o 
  -2   1   8      823.08      884.57      6.92 o 
  -1   1   8      199.51      217.55      2.07 o 
   0   1   8      212.21      236.03      2.42 o 
   1   1   8      141.93      142.47      2.19 o 
   2   1   8      119.97      119.60      1.67 o 
   3   1   8       99.95       98.32      1.67 o 
   4   1   8       24.81       19.75      1.94 o 
   5   1   8        1.80        0.39      1.21 o 
   6   1   8      122.48      127.02      3.70 o 
   7   1   8        0.60        1.20      1.35 o 
   8   1   8        5.87        5.73      2.11 o 
   9   1   8        0.03       -2.22      1.91 o 
 -12   2   8        0.15       -0.69      1.49 o 
 -11   2   8        2.49        1.90      1.67 o 
 -10   2   8        9.15        4.54      1.42 o 
  -9   2   8       44.10       46.59      2.26 o 
  -8   2   8      162.79      170.84      3.85 o 
  -7   2   8       57.85       53.57      1.58 o 
  -6   2   8       16.96       16.03      1.09 o 
  -5   2   8      208.55      197.84      2.33 o 
  -4   2   8        0.76        0.49      0.30 o 
  -3   2   8       21.44       50.97      0.89 o 
  -2   2   8      106.15       91.62      1.41 o 
  -1   2   8      792.39      830.15      6.77 o 
   0   2   8      139.09      164.27      2.30 o 
   1   2   8       95.01       90.61      1.48 o 
   2   2   8      586.73      594.68      6.40 o 
   3   2   8       23.72       21.11      1.05 o 
   4   2   8       70.34       72.87      2.00 o 
   5   2   8       38.66       39.19      2.19 o 
   6   2   8       22.44       21.90      2.19 o 
   7   2   8        1.13        0.25      1.94 o 
   8   2   8       28.51       29.09      3.51 o 
   9   2   8        0.31        0.07      2.02 o 
 -12   3   8        0.85        3.13      2.02 o 
 -11   3   8       18.17       14.86      2.55 o 
 -10   3   8       99.39      104.88      4.53 o 
  -9   3   8        7.35        6.76      1.17 o 
  -8   3   8        3.84        2.70      0.84 o 
  -7   3   8      133.12      143.85      2.31 o 
  -6   3   8       90.73       98.86      1.76 o 
  -5   3   8       26.22       27.87      0.92 o 
  -4   3   8       29.13       28.70      0.85 o 
  -3   3   8        0.19        1.61      0.32 o 
  -2   3   8      100.86       96.81      1.23 o 
  -1   3   8      115.64      129.28      1.48 o 
   0   3   8        5.04        3.70      0.34 o 
   1   3   8      268.22      283.04      2.85 o 
   2   3   8        0.78        4.03      0.57 o 
   3   3   8      145.88      152.56      2.45 o 
   4   3   8        8.02        7.14      0.78 o 
   5   3   8       21.89       20.65      1.74 o 
   6   3   8       81.62       81.74      3.54 o 
   7   3   8        1.43        0.18      1.23 o 
   8   3   8        2.24       -2.74      2.49 o 
   9   3   8        6.17       11.96      3.99 o 
 -12   4   8        1.04        1.86      1.61 o 
 -11   4   8        7.44        6.40      1.63 o 
 -10   4   8        2.15        1.63      1.50 o 
  -9   4   8        0.13        0.98      0.91 o 
  -8   4   8      119.15      117.20      2.72 o 
  -7   4   8       27.19       23.06      1.11 o 
  -6   4   8        6.01        9.66      0.72 o 
  -5   4   8       73.93       71.29      2.00 o 
  -4   4   8      198.73      218.34      2.47 o 
  -3   4   8       13.11       11.50      0.61 o 
  -2   4   8       97.09       85.41      1.22 o 
  -1   4   8       24.68       16.89      0.65 o 
   0   4   8      253.02      259.95      2.98 o 
   1   4   8        2.64        3.01      0.39 o 
   2   4   8      570.87      561.51      5.58 o 
   3   4   8      218.94      233.42      3.25 o 
   4   4   8       24.78       32.15      1.69 o 
   5   4   8        0.30        0.93      1.02 o 
   6   4   8       36.46       32.88      2.56 o 
   7   4   8        2.15        3.08      2.24 o 
   8   4   8       10.61       11.46      4.24 o 
 -11   5   8        7.86        7.71      1.60 o 
 -10   5   8       31.27       33.28      2.80 o 
  -9   5   8        2.53        0.41      1.01 o 
  -8   5   8        8.20        8.13      0.97 o 
  -7   5   8        0.00        0.36      0.64 o 
  -6   5   8      122.25      124.75      2.15 o 
  -5   5   8       12.80        9.09      0.70 o 
  -4   5   8      165.50      153.13      2.07 o 
  -3   5   8      274.04      256.42      2.99 o 
  -2   5   8      950.67      961.28      8.42 o 
  -1   5   8        3.32        2.77      0.41 o 
   0   5   8      137.71      136.21      1.95 o 
   1   5   8      148.26      128.42      1.73 o 
   2   5   8       38.64       37.02      0.96 o 
   3   5   8       18.85       14.81      0.97 o 
   4   5   8       58.85       63.60      2.17 o 
   5   5   8      104.18      103.31      3.27 o 
   6   5   8        7.57        6.42      1.57 o 
   7   5   8        8.62        7.17      2.27 o 
   8   5   8        1.23        0.25      2.74 o 
 -11   6   8        2.91        3.16      1.48 o 
 -10   6   8       36.26       37.68      2.60 o 
  -9   6   8        4.23        4.00      1.26 o 
  -8   6   8        1.35       -1.40      1.08 o 
  -7   6   8        0.25        0.60      0.68 o 
  -6   6   8        0.04        0.16      0.53 o 
  -5   6   8       57.89       46.52      1.36 o 
  -4   6   8      409.69      387.59      5.56 o 
  -3   6   8      186.43      192.08      2.62 o 
  -2   6   8      135.79      141.41      2.13 o 
  -1   6   8        7.44        8.61      0.66 o 
   0   6   8      125.52      133.09      2.16 o 
   1   6   8      349.14      329.25      3.85 o 
   2   6   8       61.01       61.14      1.27 o 
   3   6   8      197.61      202.31      4.17 o 
   4   6   8      210.29      212.86      5.07 o 
   5   6   8       34.12       33.93      2.19 o 
   6   6   8        1.96        2.14      1.39 o 
   7   6   8       13.88       13.83      2.73 o 
   8   6   8        0.42        4.49      2.99 o 
 -10   7   8        1.79        2.96      1.50 o 
  -9   7   8        5.91        3.77      1.50 o 
  -8   7   8        8.04        7.51      1.39 o 
  -7   7   8       48.32       52.64      2.55 o 
  -6   7   8       46.32       52.21      2.28 o 
  -5   7   8        1.62        1.45      0.68 o 
  -4   7   8       13.82       11.95      1.32 o 
  -3   7   8      157.12      149.69      2.59 o 
  -2   7   8      642.22      617.61      6.51 o 
  -1   7   8      921.87      892.17      8.74 o 
   0   7   8      135.55      159.25      2.40 o 
   1   7   8       11.81        8.39      0.97 o 
   2   7   8      143.78      144.96      2.54 o 
   3   7   8       45.24       50.52      2.12 o 
   4   7   8       56.74       53.13      2.85 o 
   5   7   8        3.88        3.05      1.15 o 
   6   7   8        4.19        5.92      2.10 o 
   7   7   8       33.18       28.41      5.48 o 
 -10   8   8        2.53        0.42      1.49 o 
  -9   8   8       10.09       12.10      3.09 o 
  -8   8   8       34.58       35.79      2.96 o 
  -7   8   8        7.16        6.09      1.33 o 
  -6   8   8       39.41       32.16      1.85 o 
  -5   8   8       18.86       16.52      1.34 o 
  -4   8   8        1.33        0.06      0.72 o 
  -3   8   8      327.13      333.56      5.02 o 
  -2   8   8       77.86       67.69      1.70 o 
  -1   8   8        3.56        5.34      0.75 o 
   0   8   8       52.04       57.72      1.58 o 
   1   8   8      207.94      218.10      4.57 o 
   2   8   8        8.40        8.56      1.26 o 
   3   8   8        7.25        5.83      1.36 o 
   4   8   8       32.60       33.95      1.99 o 
   5   8   8      104.47       96.14      4.74 o 
   6   8   8        0.42        2.49      2.09 o 
   7   8   8       18.28        8.72      3.49 o 
  -9   9   8       10.82       10.48      2.02 o 
  -8   9   8        1.34        4.81      1.67 o 
  -7   9   8        5.49        8.39      1.75 o 
  -6   9   8       50.95       52.80      3.53 o 
  -5   9   8       91.53       90.06      2.98 o 
  -4   9   8        1.87        4.14      0.90 o 
  -3   9   8        0.11        0.27      0.72 o 
  -2   9   8       44.86       49.30      1.90 o 
  -1   9   8      355.62      376.75      5.49 o 
   0   9   8       65.66       69.93      2.85 o 
   1   9   8       45.60       47.42      2.67 o 
   2   9   8       22.70       28.59      2.63 o 
   3   9   8       88.39       88.36      2.81 o 
   4   9   8        8.82        6.96      1.77 o 
   5   9   8        2.20       -0.19      1.84 o 
   6   9   8        9.54        6.75      2.51 o 
  -8  10   8        0.00        1.61      1.44 o 
  -7  10   8       30.41       36.85      3.08 o 
  -6  10   8        0.06       -0.98      1.35 o 
  -5  10   8        5.22        1.86      1.29 o 
  -4  10   8       87.33       89.58      3.43 o 
  -3  10   8        0.33        1.25      0.81 o 
  -2  10   8        6.15        5.08      1.13 o 
  -1  10   8        0.07        0.23      1.11 o 
   0  10   8       51.64       43.33      2.88 o 
   1  10   8       20.59       26.96      2.17 o 
   2  10   8       39.95       43.21      4.56 o 
   3  10   8       10.19        9.10      1.95 o 
   4  10   8        0.19        3.17      2.09 o 
   5  10   8       20.30       18.07      3.08 o 
  -7  11   8        0.12       -0.16      1.42 o 
  -6  11   8       37.52       41.41      3.38 o 
  -5  11   8        0.77        1.38      1.52 o 
  -4  11   8        6.91        7.19      1.55 o 
  -3  11   8      103.16       92.22      4.08 o 
  -2  11   8        0.39        0.17      1.15 o 
  -1  11   8        9.96       10.58      1.67 o 
   0  11   8       16.74       21.64      2.11 o 
   1  11   8       17.21       20.92      2.07 o 
   2  11   8        0.02        0.82      1.91 o 
   3  11   8       14.18       18.59      2.98 o 
   4  11   8        5.40        4.38      2.37 o 
  -6  12   8        0.50        3.41      2.09 o 
  -5  12   8        1.62       -0.06      1.84 o 
  -4  12   8       13.95       17.74      3.86 o 
  -3  12   8        1.19       -0.63      1.91 o 
  -2  12   8        9.90        2.15      1.91 o 
  -1  12   8        1.96        2.43      2.02 o 
   0  12   8       93.65      108.69      4.51 o 
   1  12   8        0.13        0.89      1.57 o 
   2  12   8       57.56       61.17      5.02 o 
   3  12   8        2.02       -0.51      1.84 o 
  -3  13   8        2.56        1.32      2.09 o 
  -2  13   8       65.90       69.81      4.75 o 
  -1  13   8       11.43        9.45      2.63 o 
   0  13   8       10.92       22.41      3.33 o 
 -11   0   9        0.01       -1.00      1.99 o 
  -9   0   9       11.51       11.70      2.29 o 
  -7   0   9     1268.66     1319.00     23.40 o 
  -5   0   9      256.53      252.71      4.15 o 
  -3   0   9      316.28      358.16      4.71 o 
  -1   0   9     2060.54     2088.66     23.54 o 
   1   0   9       30.12       36.67      1.74 o 
   3   0   9        6.57        8.18      1.74 o 
   5   0   9       22.91       39.11      3.41 o 
   7   0   9       47.37       38.26      5.61 o 
 -12   1   9        8.81        6.67      2.37 o 
 -11   1   9       22.83       24.33      3.08 o 
 -10   1   9        0.01       -1.62      1.08 o 
  -9   1   9       33.12       35.91      2.76 o 
  -8   1   9        6.15        5.46      1.26 o 
  -7   1   9      133.15      125.06      3.07 o 
  -6   1   9       43.55       33.06      1.23 o 
  -5   1   9      107.51      133.15      2.08 o 
  -4   1   9      512.31      527.00      5.24 o 
  -3   1   9      111.70      114.46      1.69 o 
  -2   1   9     1446.51     1561.67     11.66 o 
  -1   1   9      209.54      214.37      2.87 o 
   0   1   9      628.41      669.28      5.91 o 
   1   1   9      110.85      105.02      1.82 o 
   2   1   9      114.17      116.14      2.23 o 
   3   1   9       26.83       30.74      1.73 o 
   4   1   9        1.23        3.03      1.02 o 
   5   1   9      283.29      291.71      7.14 o 
   6   1   9       23.50       22.76      2.77 o 
   7   1   9       12.92       15.02      2.13 o 
   8   1   9        0.04       -0.12      1.94 o 
 -12   2   9        4.43        4.43      1.84 o 
 -11   2   9       42.03       42.82      4.05 o 
 -10   2   9        6.33        3.55      2.36 o 
  -9   2   9        8.35        6.85      1.37 o 
  -8   2   9      121.39      129.43      3.11 o 
  -7   2   9      164.83      166.91      2.93 o 
  -6   2   9       92.68       88.05      1.61 o 
  -5   2   9       10.83       12.08      0.71 o 
  -4   2   9       20.08       20.64      0.77 o 
  -3   2   9      520.18      525.70      5.05 o 
  -2   2   9       16.63       13.45      0.63 o 
  -1   2   9       45.69       55.63      1.03 o 
   0   2   9      318.57      380.09      4.13 o 
   1   2   9      132.90      125.22      1.87 o 
   2   2   9      263.47      266.72      3.78 o 
   3   2   9      119.57      126.50      3.14 o 
   4   2   9       69.35       73.39      2.80 o 
   5   2   9       37.46       37.89      3.99 o 
   6   2   9       11.30       12.08      1.90 o 
   7   2   9       38.66       36.82      2.95 o 
   8   2   9        0.28        0.89      2.74 o 
 -12   3   9        4.51        3.76      1.91 o 
 -11   3   9       17.30       16.91      2.25 o 
 -10   3   9        4.37        4.55      1.30 o 
  -9   3   9       71.37       84.96      2.86 o 
  -8   3   9       37.45       35.49      1.84 o 
  -7   3   9       56.57       47.15      1.48 o 
  -6   3   9       18.58       16.08      0.88 o 
  -5   3   9       67.29       72.11      1.29 o 
  -4   3   9      179.32      190.98      2.12 o 
  -3   3   9       29.34       24.44      0.74 o 
  -2   3   9       65.93       56.29      1.01 o 
  -1   3   9      205.07      194.43      2.36 o 
   0   3   9      100.94       95.71      1.30 o 
   1   3   9      674.16      625.92      5.87 o 
   2   3   9       30.28       38.70      1.23 o 
   3   3   9        3.02        1.85      0.69 o 
   4   3   9      153.33      150.42      5.50 o 
   5   3   9       15.07       21.73      2.25 o 
   6   3   9        3.90        4.45      1.57 o 
   7   3   9        7.15        7.07      1.78 o 
   8   3   9        0.90        6.73      3.49 o 
 -11   4   9        2.23        5.33      1.61 o 
 -10   4   9       16.29       16.49      2.09 o 
  -9   4   9      409.45      391.59      6.37 o 
  -8   4   9       22.68       26.43      1.54 o 
  -7   4   9      484.71      502.81      6.71 o 
  -6   4   9      207.26      223.69      3.01 o 
  -5   4   9       34.24       43.25      1.24 o 
  -4   4   9       76.27       83.78      1.51 o 
  -3   4   9        0.00        0.06      0.37 o 
  -2   4   9      334.13      322.16      3.15 o 
  -1   4   9        9.11       14.55      0.62 o 
   0   4   9      236.73      244.08      2.78 o 
   1   4   9       67.57       68.36      1.21 o 
   2   4   9      117.00      112.13      1.91 o 
   3   4   9        4.09        2.48      0.86 o 
   4   4   9      103.97      109.84      4.21 o 
   5   4   9       76.90       76.32      4.54 o 
   6   4   9        0.97        1.00      1.76 o 
   7   4   9        8.07       11.55      2.99 o 
   8   4   9        6.62        2.24      3.24 o 
 -11   5   9        1.98       -0.07      1.92 o 
 -10   5   9       15.73       10.17      1.61 o 
  -9   5   9       33.14       36.88      2.54 o 
  -8   5   9        0.61        1.06      0.85 o 
  -7   5   9      126.23      123.05      2.79 o 
  -6   5   9       43.47       45.74      1.37 o 
  -5   5   9      207.56      201.27      3.29 o 
  -4   5   9      191.04      199.84      2.72 o 
  -3   5   9      182.62      225.43      2.68 o 
  -2   5   9       33.67       22.76      0.84 o 
  -1   5   9      118.90      114.62      1.74 o 
   0   5   9      777.21      720.36      6.93 o 
   1   5   9      207.93      205.99      2.95 o 
   2   5   9       88.19       97.53      1.81 o 
   3   5   9        0.55       -0.14      0.60 o 
   4   5   9        0.36        0.84      1.00 o 
   5   5   9        1.88        0.89      1.11 o 
   6   5   9       44.31       44.69      4.12 o 
   7   5   9        3.48        2.94      2.12 o 
 -11   6   9        8.05        9.03      2.07 o 
 -10   6   9        0.92        1.71      1.23 o 
  -9   6   9        3.64        0.74      1.12 o 
  -8   6   9       10.92       14.09      2.16 o 
  -7   6   9       11.16       10.73      1.09 o 
  -6   6   9       24.57       25.81      1.52 o 
  -5   6   9      257.38      270.23      3.63 o 
  -4   6   9       17.15       19.73      1.03 o 
  -3   6   9      138.05      127.31      3.23 o 
  -2   6   9       27.83       32.62      1.21 o 
  -1   6   9       41.61       55.04      1.49 o 
   0   6   9      439.78      415.84      4.90 o 
   1   6   9      152.25      142.39      2.29 o 
   2   6   9       34.00       30.21      1.12 o 
   3   6   9       50.43       44.11      1.99 o 
   4   6   9       14.07       12.99      2.02 o 
   5   6   9       44.37       38.24      2.69 o 
   6   6   9       53.82       54.57      6.23 o 
   7   6   9       10.76        7.23      3.49 o 
 -10   7   9        2.70        1.39      1.39 o 
  -9   7   9        3.86        3.81      1.41 o 
  -8   7   9       14.13       14.43      1.74 o 
  -7   7   9        6.52        8.34      2.34 o 
  -6   7   9       60.40       59.80      1.84 o 
  -5   7   9        6.94        4.54      0.85 o 
  -4   7   9      135.66      118.98      2.54 o 
  -3   7   9       51.25       43.88      1.50 o 
  -2   7   9        9.88       10.22      0.83 o 
  -1   7   9        1.21        3.14      0.61 o 
   0   7   9       40.39       39.77      1.26 o 
   1   7   9        0.03       -0.21      0.75 o 
   2   7   9      109.81      107.20      3.54 o 
   3   7   9       13.56        7.54      1.16 o 
   4   7   9       69.41       65.18      2.47 o 
   5   7   9        2.28       -0.13      1.43 o 
   6   7   9        1.27        6.23      3.49 o 
   7   7   9        9.01        5.23      3.49 o 
 -10   8   9        9.29        8.26      1.97 o 
  -9   8   9        7.42        5.28      2.48 o 
  -8   8   9       18.80       14.20      2.16 o 
  -7   8   9        1.07        1.89      1.13 o 
  -6   8   9        0.04        0.15      0.94 o 
  -5   8   9        1.95        1.17      0.89 o 
  -4   8   9       29.13       35.36      1.69 o 
  -3   8   9       48.34       38.57      1.49 o 
  -2   8   9       60.27       59.00      1.69 o 
  -1   8   9      204.22      202.11      3.21 o 
   0   8   9       53.61       53.27      2.06 o 
   1   8   9       20.84       26.44      2.30 o 
   2   8   9        7.29       14.75      1.83 o 
   3   8   9       20.83       19.71      1.44 o 
   4   8   9        2.06        3.10      1.09 o 
   5   8   9        2.08        2.99      3.49 o 
   6   8   9       21.85        4.98      2.74 o 
  -9   9   9        5.84        7.38      2.02 o 
  -8   9   9        0.58        1.76      1.42 o 
  -7   9   9       12.72       15.08      2.26 o 
  -6   9   9        0.50        2.58      1.30 o 
  -5   9   9       57.83       59.66      2.60 o 
  -4   9   9        6.99        5.82      1.07 o 
  -3   9   9        2.52        3.04      0.76 o 
  -2   9   9       95.40       89.89      2.73 o 
  -1   9   9       85.34       85.14      3.49 o 
   0   9   9      376.10      374.40      6.79 o 
   1   9   9        4.16        3.36      1.45 o 
   2   9   9      122.85      110.97      3.88 o 
   3   9   9        0.75        2.89      1.60 o 
   4   9   9       11.19       13.49      2.19 o 
   5   9   9       32.26       30.39      3.65 o 
  -8  10   9        1.57       -0.05      1.38 o 
  -7  10   9        6.91        8.79      2.31 o 
  -6  10   9        3.67        1.17      2.24 o 
  -5  10   9       51.55       58.11      3.68 o 
  -4  10   9        0.11        0.60      1.13 o 
  -3  10   9       37.39       36.88      1.97 o 
  -2  10   9       56.13       64.90      3.67 o 
  -1  10   9        8.15        6.73      1.52 o 
   0  10   9        5.12        3.86      1.32 o 
   1  10   9        0.02        0.22      1.53 o 
   2  10   9       16.93       25.26      2.73 o 
   3  10   9        3.18        3.37      2.02 o 
   4  10   9        9.93       13.90      3.49 o 
  -7  11   9        5.93        6.60      1.85 o 
  -6  11   9        7.13        6.57      2.00 o 
  -5  11   9        3.62        6.49      2.58 o 
  -4  11   9        7.25        7.45      1.94 o 
  -3  11   9       30.09       26.30      2.63 o 
  -2  11   9       56.75       57.44      3.06 o 
  -1  11   9        1.25        2.83      1.39 o 
   0  11   9        4.52        2.51      1.73 o 
   1  11   9        5.04        8.85      2.06 o 
   2  11   9        0.31        2.74      2.20 o 
   3  11   9        2.25        5.27      2.37 o 
  -5  12   9       29.36       30.89      3.76 o 
  -4  12   9        0.35        1.54      2.02 o 
  -3  12   9        3.38        3.34      2.12 o 
  -2  12   9        0.05       -2.11      1.41 o 
  -1  12   9       26.73       42.13      3.28 o 
   0  12   9        1.73        0.93      2.20 o 
   1  12   9        1.39        4.24      2.49 o 
 -12   0  10       41.79       57.07      6.73 o 
 -10   0  10        0.02       -0.75      2.24 o 
  -8   0  10      136.90      138.69      4.77 o 
  -6   0  10      375.42      347.76      8.38 o 
  -4   0  10       69.91       68.45      2.05 o 
  -2   0  10      853.04      983.36     11.21 o 
   0   0  10      244.17      264.43      4.73 o 
   2   0  10       74.77       79.12      3.16 o 
   4   0  10      141.68      147.36      7.60 o 
   6   0  10       32.26       49.85      5.98 o 
   8   0  10       35.03       26.17      4.98 o 
 -12   1  10        3.84        4.78      1.84 o 
 -11   1  10        5.59        6.90      2.20 o 
 -10   1  10       99.42      115.55     12.34 o 
  -9   1  10        0.33       -0.18      1.02 o 
  -8   1  10       74.33       74.70      2.79 o 
  -7   1  10        0.55       -0.11      0.68 o 
  -6   1  10       96.55       83.19      2.01 o 
  -5   1  10        9.53        8.45      0.72 o 
  -4   1  10       44.59       43.04      1.04 o 
  -3   1  10       34.62       42.51      1.20 o 
  -2   1  10      151.08      150.53      1.79 o 
  -1   1  10       10.05       14.47      0.59 o 
   0   1  10      647.15      686.87      6.35 o 
   1   1  10        2.64        1.44      0.57 o 
   2   1  10       15.07       13.50      1.18 o 
   3   1  10        2.99        2.22      0.95 o 
   4   1  10        8.99        6.20      1.25 o 
   5   1  10      159.21      173.21      5.35 o 
   6   1  10        1.84        5.37      1.75 o 
   7   1  10       27.33       31.74      2.92 o 
   8   1  10        9.46       11.90      3.49 o 
 -12   2  10       13.24       23.93      4.49 o 
 -11   2  10       12.57       14.63      3.04 o 
 -10   2  10       77.86       89.90      3.97 o 
  -9   2  10       23.42       24.49      2.11 o 
  -8   2  10       10.29       11.83      1.29 o 
  -7   2  10       82.76       84.76      2.35 o 
  -6   2  10        0.26       -0.27      0.52 o 
  -5   2  10      706.44      669.52      6.94 o 
  -4   2  10        1.92        0.30      0.40 o 
  -3   2  10      150.33      153.46      2.07 o 
  -2   2  10      160.52      175.13      2.29 o 
  -1   2  10        5.57        8.35      0.54 o 
   0   2  10       61.00       62.92      1.26 o 
   1   2  10       59.34       55.59      1.34 o 
   2   2  10      318.83      327.75      6.43 o 
   3   2  10      160.76      159.34      4.84 o 
   4   2  10       98.43      109.07      3.67 o 
   5   2  10        4.69        8.18      1.45 o 
   6   2  10       33.32       30.01      2.71 o 
   7   2  10       37.25       37.82      3.11 o 
   8   2  10        3.47        2.37      2.29 o 
 -11   3  10       12.18       10.16      2.34 o 
 -10   3  10        1.34        3.23      1.33 o 
  -9   3  10      224.56      248.23      5.91 o 
  -8   3  10      259.13      278.83      5.67 o 
  -7   3  10      252.21      252.62      4.20 o 
  -6   3  10        2.17        0.92      0.59 o 
  -5   3  10        5.95        7.98      0.62 o 
  -4   3  10      107.06       94.36      1.51 o 
  -3   3  10      252.57      250.75      2.68 o 
  -2   3  10        0.07        1.01      0.36 o 
  -1   3  10       28.97       30.01      0.91 o 
   0   3  10       96.39       91.00      1.40 o 
   1   3  10       77.44       71.23      1.91 o 
   2   3  10       13.05       16.75      1.29 o 
   3   3  10        8.82        9.42      1.29 o 
   4   3  10       20.99       19.82      1.81 o 
   5   3  10       35.55       29.20      2.64 o 
   6   3  10       61.01       63.70      3.48 o 
   7   3  10        0.11       -0.18      1.91 o 
 -11   4  10        5.80        3.88      1.52 o 
 -10   4  10       17.29       25.33      3.32 o 
  -9   4  10        8.81        7.81      2.05 o 
  -8   4  10        1.17        2.08      0.91 o 
  -7   4  10      141.63      139.47      2.76 o 
  -6   4  10        4.03        5.96      0.79 o 
  -5   4  10      230.63      225.15      3.01 o 
  -4   4  10       60.10       56.46      1.38 o 
  -3   4  10       93.42       89.49      1.51 o 
  -2   4  10      171.45      167.56      2.06 o 
  -1   4  10      115.45      104.29      1.61 o 
   0   4  10        4.00        4.82      0.65 o 
   1   4  10      100.97       95.62      1.60 o 
   2   4  10        0.04        0.09      0.54 o 
   3   4  10       94.96       98.27      3.52 o 
   4   4  10       71.46       87.16      3.72 o 
   5   4  10        5.58        6.94      2.01 o 
   6   4  10        6.57        2.56      1.91 o 
   7   4  10       47.63       47.27      4.49 o 
 -11   5  10        0.58        2.30      1.35 o 
 -10   5  10        0.06       -0.50      1.14 o 
  -9   5  10       15.51       12.75      1.51 o 
  -8   5  10       28.83       23.03      1.63 o 
  -7   5  10      155.21      143.27      3.08 o 
  -6   5  10       62.23       55.66      1.74 o 
  -5   5  10      564.18      567.24      5.97 o 
  -4   5  10      128.32      136.22      2.22 o 
  -3   5  10      580.46      574.21      5.89 o 
  -2   5  10       85.64       94.77      2.13 o 
  -1   5  10       92.80       80.57      1.84 o 
   0   5  10      147.51      151.04      2.68 o 
   1   5  10      242.62      254.43      3.40 o 
   2   5  10        0.10       -0.07      0.53 o 
   3   5  10       10.20       10.06      1.27 o 
   4   5  10        2.48        2.61      1.13 o 
   5   5  10        1.73       -1.35      1.15 o 
   6   5  10        1.47        1.07      3.86 o 
   7   5  10        6.40        1.00      2.74 o 
 -10   6  10        0.81       -0.99      1.18 o 
  -9   6  10        3.58        2.76      1.58 o 
  -8   6  10       60.11       66.92      2.58 o 
  -7   6  10       12.28       10.75      1.21 o 
  -6   6  10       59.20       54.31      2.11 o 
  -5   6  10      145.14      133.12      2.55 o 
  -4   6  10      203.17      216.93      3.01 o 
  -3   6  10      356.07      348.50      4.27 o 
  -2   6  10      132.13      147.39      2.54 o 
  -1   6  10       43.51       44.54      1.35 o 
   0   6  10       28.17       28.24      1.31 o 
   1   6  10       67.48       61.45      1.72 o 
   2   6  10        7.80        7.48      0.79 o 
   3   6  10        0.03       -0.12      0.72 o 
   4   6  10        0.56        0.00      1.19 o 
   5   6  10       26.66       22.41      3.61 o 
   6   6  10        2.56        2.24      2.74 o 
 -10   7  10        0.32        1.24      1.42 o 
  -9   7  10        0.07        0.32      1.08 o 
  -8   7  10       31.92       31.57      4.47 o 
  -7   7  10       18.10       20.80      1.75 o 
  -6   7  10       44.92       46.79      1.92 o 
  -5   7  10      136.13      135.69      2.76 o 
  -4   7  10       15.02       10.62      0.89 o 
  -3   7  10      455.41      458.02      5.65 o 
  -2   7  10      449.74      445.17      5.49 o 
  -1   7  10      382.16      402.73      5.03 o 
   0   7  10        0.58        0.32      0.70 o 
   1   7  10       35.45       31.02      2.25 o 
   2   7  10       66.13       63.59      2.99 o 
   3   7  10        3.97        5.34      1.31 o 
   4   7  10       74.68       63.63      6.85 o 
   5   7  10        8.29        4.49      3.49 o 
   6   7  10       17.25       14.21      4.49 o 
  -9   8  10       21.91       25.97      2.95 o 
  -8   8  10        9.42       11.08      1.71 o 
  -7   8  10       30.98       33.76      2.81 o 
  -6   8  10       55.65       49.89      2.81 o 
  -5   8  10       32.31       37.82      1.97 o 
  -4   8  10       26.38       25.63      1.42 o 
  -3   8  10       58.27       65.64      1.79 o 
  -2   8  10      199.87      178.68      3.20 o 
  -1   8  10      670.07      692.26      8.94 o 
   0   8  10      661.23      657.24     11.72 o 
   1   8  10       14.23       16.86      2.55 o 
   2   8  10      165.83      173.60      4.90 o 
   3   8  10       10.66       12.71      1.15 o 
   4   8  10       27.23       26.04      3.61 o 
   5   8  10       40.54       40.87      6.23 o 
  -9   9  10       10.61       11.13      2.13 o 
  -8   9  10       11.39       16.31      2.29 o 
  -7   9  10        0.44        0.57      1.27 o 
  -6   9  10        4.60        8.01      1.52 o 
  -5   9  10       12.43       15.60      2.09 o 
  -4   9  10        2.78        2.18      0.94 o 
  -3   9  10        9.60        5.95      1.10 o 
  -2   9  10      131.01      124.20      2.90 o 
  -1   9  10        6.98        3.66      1.16 o 
   0   9  10       19.08       16.63      1.92 o 
   1   9  10       83.47       84.91      3.45 o 
   2   9  10       27.05       32.52      2.87 o 
   3   9  10        8.49       11.31      2.20 o 
   4   9  10      113.05      130.59      9.47 o 
   5   9  10        0.00        0.00      2.99 o 
  -8  10  10       37.34       38.23      4.15 o 
  -7  10  10        0.01        0.94      1.42 o 
  -6  10  10        0.08        1.61      1.50 o 
  -5  10  10       10.50       11.57      2.04 o 
  -4  10  10        2.82        2.53      1.33 o 
  -3  10  10       15.63       22.91      2.18 o 
  -2  10  10        7.74       10.83      1.64 o 
  -1  10  10       24.00       20.25      3.51 o 
   0  10  10        1.50        1.85      1.53 o 
   1  10  10        2.17        4.88      1.90 o 
   2  10  10       35.31       27.28      3.90 o 
   3  10  10        0.44       -1.58      1.98 o 
   4  10  10       17.61       20.44      5.23 o 
  -6  11  10       34.84       41.32      3.37 o 
  -5  11  10        7.67        8.00      2.45 o 
  -4  11  10        1.67       -2.14      1.42 o 
  -3  11  10        0.25        2.21      1.34 o 
  -2  11  10        1.23        1.21      1.29 o 
  -1  11  10        2.11       -0.63      1.79 o 
   0  11  10        0.07        2.25      1.65 o 
   1  11  10        8.50       12.70      2.73 o 
   2  11  10       35.62       39.25      4.36 o 
  -4  12  10        0.41        0.14      2.24 o 
  -3  12  10       23.54       23.73      3.43 o 
  -2  12  10       14.32       20.23      2.99 o 
  -1  12  10        0.01       -1.54      1.91 o 
   0  12  10        8.49       11.60      2.90 o 
 -11   0  11       11.36        8.72      3.24 o 
  -9   0  11        0.48       -0.65      1.38 o 
  -7   0  11      788.02      778.01     18.77 o 
  -5   0  11      146.30      150.34      4.39 o 
  -3   0  11       90.92       90.07      2.04 o 
  -1   0  11      107.88      101.37      2.17 o 
   1   0  11      215.25      208.84      6.78 o 
   3   0  11      109.49      111.88      4.93 o 
   5   0  11       21.48       15.20      3.99 o 
   7   0  11        7.94        2.81      2.20 o 
 -11   1  11        0.04        3.38      1.50 o 
 -10   1  11       45.39       46.96      5.32 o 
  -9   1  11       43.46       33.89      4.52 o 
  -8   1  11       11.07       10.74      1.27 o 
  -7   1  11       59.85       58.68      2.05 o 
  -6   1  11      117.13      101.34      2.99 o 
  -5   1  11      220.86      188.50      3.67 o 
  -4   1  11        0.21       -0.42      0.38 o 
  -3   1  11        1.01        0.64      0.42 o 
  -2   1  11        2.14        1.19      0.42 o 
  -1   1  11      431.67      425.14      4.49 o 
   0   1  11        0.02        1.39      0.59 o 
   1   1  11       20.45       15.68      1.37 o 
   2   1  11       55.14       47.89      2.42 o 
   3   1  11       70.47       80.99      3.24 o 
   4   1  11      107.02      107.60      4.21 o 
   5   1  11        4.66        3.60      4.61 o 
   6   1  11       25.57       23.90      2.65 o 
   7   1  11        4.49        3.19      2.28 o 
 -11   2  11        0.38        3.03      1.57 o 
 -10   2  11       45.27       43.97      3.20 o 
  -9   2  11       18.57       18.43      1.87 o 
  -8   2  11      251.71      242.09      5.64 o 
  -7   2  11       64.38       60.44      1.92 o 
  -6   2  11      211.54      224.85      3.68 o 
  -5   2  11      181.50      196.47      3.27 o 
  -4   2  11        4.17        4.02      0.52 o 
  -3   2  11       26.94       28.44      1.08 o 
  -2   2  11       56.30       53.14      1.21 o 
  -1   2  11        3.42        2.63      0.57 o 
   0   2  11      218.41      198.82      3.36 o 
   1   2  11        5.22        6.73      0.89 o 
   2   2  11      226.40      213.17      4.98 o 
   3   2  11       28.63       30.97      2.54 o 
   4   2  11       72.47       76.41      3.15 o 
   5   2  11       27.82       34.03      2.97 o 
   6   2  11        2.85        0.63      1.67 o 
   7   2  11        0.16       -0.25      1.76 o 
 -11   3  11       16.65       16.85      2.25 o 
 -10   3  11       41.23       50.01      3.40 o 
  -9   3  11      104.29      108.38      3.70 o 
  -8   3  11       61.03       59.83      3.63 o 
  -7   3  11      139.20      148.34      2.91 o 
  -6   3  11      237.43      242.71      3.85 o 
  -5   3  11       47.78       40.23      1.44 o 
  -4   3  11        8.14        7.38      0.67 o 
  -3   3  11       70.47       72.44      1.48 o 
  -2   3  11       33.10       30.86      1.55 o 
  -1   3  11       69.28       71.46      1.81 o 
   0   3  11      286.49      259.43      3.18 o 
   1   3  11      417.43      397.97      5.32 o 
   2   3  11      225.85      241.29      5.00 o 
   3   3  11       91.99       94.07      3.35 o 
   4   3  11        0.02        0.70      1.39 o 
   5   3  11       44.71       54.53      4.69 o 
   6   3  11        0.00        0.26      1.53 o 
   7   3  11        3.47        1.25      3.24 o 
 -11   4  11        0.04       -1.33      1.49 o 
 -10   4  11        0.26        0.75      1.37 o 
  -9   4  11        0.84        0.75      1.40 o 
  -8   4  11      141.70      147.06      4.27 o 
  -7   4  11      229.23      237.61      4.24 o 
  -6   4  11      304.48      280.35      4.00 o 
  -5   4  11      279.04      272.19      4.12 o 
  -4   4  11      173.95      177.66      2.71 o 
  -3   4  11       71.87       63.87      1.34 o 
  -2   4  11       95.19       86.21      1.81 o 
  -1   4  11      103.76       93.68      2.26 o 
   0   4  11       94.38       97.31      2.15 o 
   1   4  11      135.70      129.85      2.31 o 
   2   4  11      107.24      109.37      3.15 o 
   3   4  11        0.02        0.60      1.19 o 
   4   4  11       12.33       12.90      2.00 o 
   5   4  11        9.16        8.63      2.55 o 
   6   4  11       25.82       24.42      5.23 o 
   7   4  11       22.31       28.41      5.48 o 
 -11   5  11        0.84        0.84      1.45 o 
 -10   5  11        8.66        9.10      2.08 o 
  -9   5  11       11.14       12.38      1.54 o 
  -8   5  11        3.64        4.55      1.15 o 
  -7   5  11       29.94       25.85      1.68 o 
  -6   5  11      140.72      131.16      2.55 o 
  -5   5  11       83.72       80.48      1.94 o 
  -4   5  11       45.35       39.04      1.40 o 
  -3   5  11       32.64       36.61      1.27 o 
  -2   5  11        2.41        3.71      0.64 o 
  -1   5  11      114.21      104.45      2.29 o 
   0   5  11       71.88       78.23      2.07 o 
   1   5  11        0.82       -0.02      0.54 o 
   2   5  11        7.47        8.31      1.18 o 
   3   5  11       33.77       31.13      2.05 o 
   4   5  11        0.12        0.21      0.84 o 
   5   5  11        2.58        0.18      2.24 o 
   6   5  11        0.16        0.50      2.99 o 
 -10   6  11        2.68        2.71      1.26 o 
  -9   6  11        0.26        1.28      1.22 o 
  -8   6  11       45.12       40.26      2.36 o 
  -7   6  11        2.07        1.23      1.00 o 
  -6   6  11        9.83        5.99      0.85 o 
  -5   6  11      618.18      600.58      7.05 o 
  -4   6  11       80.51       82.96      2.03 o 
  -3   6  11     1328.67     1308.28     12.58 o 
  -2   6  11       41.11       40.67      1.46 o 
  -1   6  11      144.53      144.69      3.38 o 
   0   6  11       25.33       28.83      1.46 o 
   1   6  11      142.37      144.71      2.97 o 
   2   6  11       34.67       28.55      2.67 o 
   3   6  11        2.09        3.63      1.19 o 
   4   6  11        4.57        3.41      1.55 o 
   5   6  11        0.25        1.99      2.99 o 
   6   6  11        9.93        8.97      3.99 o 
 -10   7  11        2.92        8.24      1.72 o 
  -9   7  11        4.48        5.28      1.67 o 
  -8   7  11        0.01       -0.08      1.37 o 
  -7   7  11      228.61      223.65      4.89 o 
  -6   7  11       21.04       21.08      1.55 o 
  -5   7  11      262.04      245.82      4.00 o 
  -4   7  11       64.13       65.68      2.07 o 
  -3   7  11      114.98      108.27      2.24 o 
  -2   7  11        1.09        1.90      0.77 o 
  -1   7  11      968.92      935.85     11.45 o 
   0   7  11        1.46        2.93      1.10 o 
   1   7  11      339.98      336.58      7.52 o 
   2   7  11        7.53        7.26      1.86 o 
   3   7  11        1.60        2.14      1.80 o 
   4   7  11        1.75       -0.72      1.61 o 
   5   7  11        0.47        2.74      3.49 o 
  -9   8  11        8.53       11.78      2.15 o 
  -8   8  11       51.32       56.55      4.75 o 
  -7   8  11      103.37      103.66      3.67 o 
  -6   8  11       26.66       27.34      2.17 o 
  -5   8  11       43.76       49.43      2.20 o 
  -4   8  11      122.06      125.43      3.13 o 
  -3   8  11       30.79       32.47      1.72 o 
  -2   8  11       20.05       21.50      1.43 o 
  -1   8  11       47.64       43.12      2.39 o 
   0   8  11      110.02      112.22      3.81 o 
   1   8  11      244.60      255.36      6.19 o 
   2   8  11        1.41        2.07      1.80 o 
   3   8  11       55.46       54.94      4.82 o 
   4   8  11       18.74       13.97      2.90 o 
   5   8  11       22.57        6.23      2.74 o 
  -8   9  11       21.90       21.38      2.63 o 
  -7   9  11        4.29        4.53      1.45 o 
  -6   9  11        1.97        2.48      1.40 o 
  -5   9  11        6.10        5.59      1.15 o 
  -4   9  11        8.37       10.54      1.40 o 
  -3   9  11       24.10       29.07      1.89 o 
  -2   9  11        8.56        8.45      1.65 o 
  -1   9  11        0.12       -0.01      1.62 o 
   0   9  11       66.69       67.26      3.81 o 
   1   9  11       17.56       29.27      3.15 o 
   2   9  11       94.02       91.89      4.30 o 
   3   9  11        0.20        1.58      2.09 o 
   4   9  11       11.27        6.48      3.74 o 
  -7  10  11        0.23        0.17      1.57 o 
  -6  10  11        5.43        9.35      2.50 o 
  -5  10  11        0.53       -0.70      1.09 o 
  -4  10  11        4.18        2.37      1.56 o 
  -3  10  11        0.05        1.42      1.34 o 
  -2  10  11        2.48        1.90      1.63 o 
  -1  10  11       15.98       17.85      2.42 o 
   0  10  11        0.20        1.86      1.60 o 
   1  10  11       54.49       61.46      3.84 o 
   2  10  11       52.52       54.71      4.75 o 
   3  10  11       19.61       18.19      5.23 o 
  -5  11  11        0.85        0.77      2.02 o 
  -4  11  11        0.11        1.13      1.91 o 
  -3  11  11       49.03       55.55      3.29 o 
  -2  11  11        1.28        2.13      1.82 o 
  -1  11  11       45.29       37.75      3.30 o 
   0  11  11       20.46       23.65      5.73 o 
   1  11  11       12.12       13.73      3.05 o 
 -10   0  12        9.29       11.05      2.27 o 
  -8   0  12      279.60      300.81     12.71 o 
  -6   0  12      184.13      157.25      4.96 o 
  -4   0  12       84.54       83.34      2.80 o 
  -2   0  12        0.75        0.69      0.63 o 
   0   0  12      410.91      415.22      9.34 o 
   2   0  12      286.90      304.68      9.16 o 
   4   0  12      182.29      194.40     10.72 o 
   6   0  12      128.86      155.27     10.22 o 
 -11   1  12        4.80        4.55      1.84 o 
 -10   1  12       17.30       17.14      2.25 o 
  -9   1  12        1.38        2.11      1.12 o 
  -8   1  12        0.64        0.25      1.05 o 
  -7   1  12       73.37       70.25      2.53 o 
  -6   1  12      647.60      641.55     10.01 o 
  -5   1  12       94.35       98.88      2.26 o 
  -4   1  12      112.40      109.15      2.18 o 
  -3   1  12       27.24       31.05      1.26 o 
  -2   1  12      143.95      142.70      2.58 o 
  -1   1  12       49.57       45.28      1.87 o 
   0   1  12       61.32       58.88      2.29 o 
   1   1  12       23.47       23.26      1.93 o 
   2   1  12       37.36       37.19      2.81 o 
   3   1  12        4.76        3.09      1.54 o 
   4   1  12       32.30       36.63      3.79 o 
   5   1  12       30.03       31.81      3.88 o 
   6   1  12        0.12        0.10      2.27 o 
 -11   2  12        6.64        7.68      1.92 o 
 -10   2  12      104.99      109.86      5.24 o 
  -9   2  12        0.36        1.44      1.07 o 
  -8   2  12      247.91      242.48      5.13 o 
  -7   2  12      262.58      265.47      4.53 o 
  -6   2  12      174.15      186.78      4.85 o 
  -5   2  12        7.09        8.83      0.95 o 
  -4   2  12       68.12       69.17      2.10 o 
  -3   2  12       38.86       34.55      1.45 o 
  -2   2  12        8.12        6.20      0.88 o 
  -1   2  12        8.64        9.24      1.09 o 
   0   2  12       88.06       98.82      2.50 o 
   1   2  12      261.78      267.38      5.97 o 
   2   2  12      322.64      326.88      7.85 o 
   3   2  12        1.09        1.09      1.35 o 
   4   2  12      137.89      150.58      5.27 o 
   5   2  12       36.68       34.88      3.70 o 
   6   2  12        2.93        2.37      2.87 o 
 -11   3  12        0.72        1.07      1.48 o 
 -10   3  12        6.26        4.67      1.47 o 
  -9   3  12       16.19       18.13      2.20 o 
  -8   3  12       91.89       93.10      3.03 o 
  -7   3  12       11.58       11.25      1.24 o 
  -6   3  12      111.56      106.84      2.61 o 
  -5   3  12       47.85       52.12      1.71 o 
  -4   3  12       19.27       18.63      1.09 o 
  -3   3  12      112.81      103.21      2.24 o 
  -2   3  12        3.07        1.49      0.62 o 
  -1   3  12      589.48      560.11      7.95 o 
   0   3  12      134.74      128.01      4.04 o 
   1   3  12       34.14       32.82      2.58 o 
   2   3  12      260.89      268.99      6.00 o 
   3   3  12       13.06       11.72      1.66 o 
   4   3  12        5.25        7.19      2.95 o 
   5   3  12        0.59        2.30      1.68 o 
   6   3  12        3.19       -1.99      2.74 o 
 -11   4  12        2.49        1.08      1.60 o 
 -10   4  12       11.16       15.68      2.87 o 
  -9   4  12       19.64       26.66      3.26 o 
  -8   4  12       18.20       21.81      1.80 o 
  -7   4  12        0.84        2.28      1.12 o 
  -6   4  12      306.03      296.99      6.26 o 
  -5   4  12       19.77       26.81      1.41 o 
  -4   4  12       79.21       79.82      2.23 o 
  -3   4  12      134.52      130.15      2.39 o 
  -2   4  12       23.81       20.76      1.36 o 
  -1   4  12      342.18      333.18      5.96 o 
   0   4  12      345.64      355.40      7.15 o 
   1   4  12       33.57       35.74      1.26 o 
   2   4  12      172.88      164.78      3.76 o 
   3   4  12        2.90        0.79      1.09 o 
   4   4  12       58.72       55.03      3.37 o 
   5   4  12        1.28        6.48      3.74 o 
   6   4  12       11.21        5.48      3.99 o 
 -10   5  12        1.77        4.61      2.20 o 
  -9   5  12        3.46        3.42      1.52 o 
  -8   5  12        8.59        7.36      1.35 o 
  -7   5  12      103.99       98.86      2.88 o 
  -6   5  12       36.95       43.98      1.85 o 
  -5   5  12      635.64      631.27      7.76 o 
  -4   5  12      127.46      116.61      2.82 o 
  -3   5  12     1034.04     1052.86     11.00 o 
  -2   5  12      111.28      107.60      4.71 o 
  -1   5  12      247.84      235.07      4.35 o 
   0   5  12        0.26        0.77      0.76 o 
   1   5  12       15.88       16.93      1.60 o 
   2   5  12      388.48      390.44      7.37 o 
   3   5  12        0.10        0.38      1.13 o 
   4   5  12        1.71        2.49      2.99 o 
   5   5  12        0.26        4.24      3.24 o 
 -10   6  12        0.45        1.65      1.35 o 
  -9   6  12        7.03        2.46      1.55 o 
  -8   6  12        2.11        2.16      1.40 o 
  -7   6  12       74.09       71.16      2.48 o 
  -6   6  12        0.02        1.09      0.81 o 
  -5   6  12       52.24       50.92      1.85 o 
  -4   6  12      111.95      118.30      2.60 o 
  -3   6  12       23.36       20.51      1.47 o 
  -2   6  12      150.97      149.12      3.39 o 
  -1   6  12      102.05      105.33      2.82 o 
   0   6  12      601.38      582.24      9.02 o 
   1   6  12       21.78       22.86      6.85 o 
   2   6  12        1.66        1.35      2.62 o 
   3   6  12        2.75        0.75      1.34 o 
   4   6  12       22.05       22.93      4.98 o 
   5   6  12        0.57        1.25      2.99 o 
  -9   7  12       18.03       17.77      3.04 o 
  -8   7  12       22.61       27.66      2.32 o 
  -7   7  12       32.06       33.55      1.99 o 
  -6   7  12       30.86       37.84      1.87 o 
  -5   7  12       47.20       56.22      2.21 o 
  -4   7  12       40.38       34.40      1.72 o 
  -3   7  12       62.88       60.62      2.20 o 
  -2   7  12        2.79        5.26      1.05 o 
  -1   7  12        5.88        5.19      1.05 o 
   0   7  12       10.14        9.87      1.90 o 
   1   7  12      149.00      150.04      6.78 o 
   2   7  12       27.72       29.41      5.48 o 
   3   7  12        9.77        1.50      1.74 o 
   4   7  12        1.95        6.98      4.24 o 
  -8   8  12        9.83       19.81      2.05 o 
  -7   8  12       14.63       15.64      2.42 o 
  -6   8  12       20.63       19.29      1.75 o 
  -5   8  12       18.22       16.54      1.49 o 
  -4   8  12        3.95        5.30      0.95 o 
  -3   8  12        0.31        0.00      0.94 o 
  -2   8  12       14.73       13.99      1.84 o 
  -1   8  12       20.29       25.02      2.61 o 
   0   8  12        0.12       -1.46      1.74 o 
   1   8  12       23.45       24.17      4.98 o 
   2   8  12        0.32       -3.74      2.49 o 
   3   8  12       17.12        9.97      4.24 o 
   4   8  12        2.29        1.74      3.49 o 
  -7   9  12        0.00        1.24      1.10 o 
  -6   9  12       34.08       31.41      2.44 o 
  -5   9  12       14.30       19.17      1.74 o 
  -4   9  12        5.43        7.52      1.19 o 
  -3   9  12       30.52       24.80      2.29 o 
  -2   9  12        1.68        0.40      3.61 o 
  -1   9  12        1.64        1.71      4.74 o 
   0   9  12        1.24       -0.68      1.79 o 
   1   9  12       35.13       31.40      5.73 o 
   2   9  12        3.86        7.98      3.99 o 
   3   9  12       82.04       89.97      8.22 o 
  -6  10  12        0.15        0.07      1.45 o 
  -5  10  12        8.99        7.95      1.61 o 
  -4  10  12       39.43       33.63      3.99 o 
  -3  10  12        0.92        1.04      1.91 o 
  -2  10  12       14.82       19.36      2.98 o 
  -1  10  12       53.16       55.90      4.65 o 
   0  10  12       19.38       16.38      3.08 o 
   1  10  12       43.99       46.59      4.40 o 
  -4  11  12        7.25       12.92      2.98 o 
  -3  11  12        0.34       -0.70      2.02 o 
  -2  11  12       11.50        7.70      3.86 o 
  -1  11  12       10.26        8.83      2.73 o 
 -11   0  13       64.89       65.15      4.86 o 
  -9   0  13       15.29       20.02      2.82 o 
  -7   0  13      138.88      128.10      5.36 o 
  -5   0  13      360.60      332.55      7.85 o 
  -3   0  13      207.57      231.74      4.70 o 
  -1   0  13      215.40      180.88      6.77 o 
   1   0  13      242.60      226.05     10.72 o 
   3   0  13        9.41        6.23      3.49 o 
   5   0  13       25.38       33.40      5.98 o 
 -11   1  13       13.39       15.98      2.05 o 
 -10   1  13       19.22       18.52      2.88 o 
  -9   1  13       42.70       43.22      2.77 o 
  -8   1  13      112.87      125.78      4.17 o 
  -7   1  13      143.44      149.66      5.32 o 
  -6   1  13      195.94      188.35      3.94 o 
  -5   1  13      210.05      194.18      6.25 o 
  -4   1  13       31.47       20.47      1.91 o 
  -3   1  13      140.70      122.41      3.18 o 
  -2   1  13       14.14       13.71      1.02 o 
  -1   1  13        2.81        2.19      0.77 o 
   0   1  13       93.89      102.21      5.87 o 
   1   1  13      143.70      131.61     14.33 o 
   2   1  13        7.06        8.53      2.37 o 
   3   1  13       67.40       74.27      4.67 o 
   4   1  13       23.28       20.29      3.26 o 
   5   1  13       11.30       20.89      3.86 o 
   6   1  13       53.88       60.21      9.60 o 
 -11   2  13        7.60        9.98      1.75 o 
 -10   2  13        1.97        6.27      1.52 o 
  -9   2  13        8.22       11.67      1.66 o 
  -8   2  13        1.97        3.65      1.27 o 
  -7   2  13       31.25       30.76      1.92 o 
  -6   2  13       12.44       14.89      1.49 o 
  -5   2  13       63.83       61.96      3.13 o 
  -4   2  13      164.91      156.38      3.32 o 
  -3   2  13      289.10      284.25      5.46 o 
  -2   2  13       93.82       88.43      2.84 o 
  -1   2  13      188.73      173.16      4.18 o 
   0   2  13       10.20       15.21      1.77 o 
   1   2  13        7.13        5.55      1.60 o 
   2   2  13       63.99       71.70      4.41 o 
   3   2  13        9.57        8.55      1.96 o 
   4   2  13        1.86        3.11      2.27 o 
   5   2  13       22.46       19.80      3.43 o 
 -10   3  13        7.11       10.17      1.62 o 
  -9   3  13        6.65        8.14      1.56 o 
  -8   3  13       10.82       11.93      1.65 o 
  -7   3  13        0.14       -0.54      1.08 o 
  -6   3  13        8.19       10.30      1.22 o 
  -5   3  13      231.33      212.59      3.88 o 
  -4   3  13       89.13       80.32      2.42 o 
  -3   3  13        0.51        0.69      0.82 o 
  -2   3  13        9.04        9.61      1.23 o 
  -1   3  13        0.10       -1.02      0.84 o 
   0   3  13       65.55       73.12      2.67 o 
   1   3  13        5.19        3.59      1.15 o 
   2   3  13       24.54       25.18      2.18 o 
   3   3  13      294.14      296.62      7.88 o 
   4   3  13        4.55        6.18      4.98 o 
   5   3  13       26.06       22.25      3.86 o 
 -10   4  13        5.80        7.79      1.64 o 
  -9   4  13        0.34        1.06      1.18 o 
  -8   4  13       47.86       41.49      3.24 o 
  -7   4  13        1.49        0.64      1.26 o 
  -6   4  13      163.43      162.79      3.61 o 
  -5   4  13       46.98       44.73      1.88 o 
  -4   4  13       20.85       15.05      1.68 o 
  -3   4  13        0.19       -1.15      0.77 o 
  -2   4  13       26.89       29.63      2.07 o 
  -1   4  13      126.52      122.49      3.49 o 
   0   4  13      103.76      103.08      3.48 o 
   1   4  13      849.32      869.53     11.57 o 
   2   4  13       42.81       51.01      2.39 o 
   3   4  13      182.15      195.30      7.52 o 
   4   4  13        0.30        1.25      2.99 o 
   5   4  13       10.31        9.22      4.24 o 
 -10   5  13       11.18       13.07      2.15 o 
  -9   5  13        0.13        0.78      1.30 o 
  -8   5  13       27.12       31.39      2.42 o 
  -7   5  13       77.74       87.82      2.95 o 
  -6   5  13        0.40        1.40      0.89 o 
  -5   5  13       12.90       10.70      1.42 o 
  -4   5  13      131.44      122.42      3.03 o 
  -3   5  13       39.33       47.62      2.42 o 
  -2   5  13       66.50       65.94      2.58 o 
  -1   5  13       83.80       74.51      2.68 o 
   0   5  13      122.53      118.45      8.89 o 
   1   5  13      217.22      213.80      5.41 o 
   2   5  13        2.62        2.48      1.64 o 
   3   5  13       69.65       94.46      7.98 o 
   4   5  13       11.93       19.44      4.74 o 
   5   5  13        9.27       18.44      4.74 o 
  -9   6  13        7.52        7.61      1.44 o 
  -8   6  13        6.15        5.32      1.28 o 
  -7   6  13        7.28        8.95      1.34 o 
  -6   6  13       62.90       67.15      2.62 o 
  -5   6  13        7.12        9.74      1.37 o 
  -4   6  13       24.50       21.10      1.76 o 
  -3   6  13      262.03      259.88      5.65 o 
  -2   6  13        0.04       -0.49      0.95 o 
  -1   6  13      182.67      191.05      4.48 o 
   0   6  13        0.21        1.62      1.26 o 
   1   6  13        0.89        2.74      1.74 o 
   2   6  13       40.98       48.10      6.48 o 
   3   6  13        0.47        0.75      2.74 o 
   4   6  13        3.96        5.98      3.49 o 
  -9   7  13        0.84        0.15      1.23 o 
  -8   7  13       46.76       50.80      2.75 o 
  -7   7  13       19.22       24.76      1.97 o 
  -6   7  13       20.67       17.05      1.48 o 
  -5   7  13       17.12       14.72      1.42 o 
  -4   7  13       55.39       60.95      2.88 o 
  -3   7  13        2.54        2.00      1.17 o 
  -2   7  13       79.06       78.53      2.84 o 
  -1   7  13       35.90       33.87      2.44 o 
   0   7  13       23.21       22.68      4.74 o 
   1   7  13       20.92       18.69      4.49 o 
   2   7  13        4.32       -0.25      3.24 o 
   3   7  13        0.59       -0.25      2.74 o 
  -8   8  13        2.39        0.33      1.08 o 
  -7   8  13        1.60        2.23      1.20 o 
  -6   8  13       41.00       45.22      3.10 o 
  -5   8  13       13.91       15.82      1.49 o 
  -4   8  13       40.00       43.25      2.77 o 
  -3   8  13       51.67       49.31      2.54 o 
  -2   8  13        5.40        7.59      2.37 o 
  -1   8  13       12.09       13.66      2.63 o 
   0   8  13       50.33       40.13      5.98 o 
   1   8  13       30.61       30.41      5.48 o 
   2   8  13        6.44       11.22      3.99 o 
   3   8  13        1.78       -4.11      2.74 o 
  -7   9  13        0.19        0.64      1.12 o 
  -6   9  13      101.31      113.83      3.54 o 
  -5   9  13       22.29       21.80      2.11 o 
  -4   9  13        1.67        4.92      2.20 o 
  -3   9  13        6.42        9.07      2.45 o 
  -2   9  13        4.26        3.84      2.09 o 
  -1   9  13        6.30        8.10      2.47 o 
   0   9  13        3.09        4.98      3.49 o 
   1   9  13       18.52       21.18      4.98 o 
  -5  10  13        2.10        3.32      2.20 o 
  -4  10  13       10.31       14.27      2.90 o 
  -3  10  13        8.65        8.83      2.55 o 
  -2  10  13        1.98        3.16      2.20 o 
  -1  10  13        5.95        3.06      2.37 o 
 -10   0  14       15.58       18.92      3.00 o 
  -8   0  14        2.17        0.53      1.43 o 
  -6   0  14      319.62      321.80      9.32 o 
  -4   0  14      632.24      611.45     16.07 o 
  -2   0  14       19.34       26.15      3.08 o 
   0   0  14      106.46       78.51      6.23 o 
   2   0  14       73.78       96.70      7.23 o 
   4   0  14       47.47       69.28      7.73 o 
 -10   1  14        0.89        2.20      1.32 o 
  -9   1  14        0.03       -0.65      1.03 o 
  -8   1  14       64.46       62.69      2.95 o 
  -7   1  14       17.21       14.74      2.36 o 
  -6   1  14        4.92        3.68      1.44 o 
  -5   1  14      192.13      182.59      5.32 o 
  -4   1  14       67.57       54.94      2.41 o 
  -3   1  14       83.13       85.25      3.32 o 
  -2   1  14      376.70      326.44      7.21 o 
  -1   1  14        2.61        3.48      1.17 o 
   0   1  14       74.95       69.95      3.54 o 
   1   1  14        5.52        4.22      2.09 o 
   2   1  14       62.53       69.72      7.35 o 
   3   1  14       10.04       14.45      2.90 o 
   4   1  14        0.71        1.34      2.37 o 
   5   1  14       16.59       14.05      3.16 o 
 -10   2  14        3.22        4.37      1.37 o 
  -9   2  14        1.10        4.44      1.34 o 
  -8   2  14       43.52       46.32      2.80 o 
  -7   2  14       18.47       21.26      1.98 o 
  -6   2  14       47.82       46.72      2.55 o 
  -5   2  14       51.52       49.37      2.53 o 
  -4   2  14      105.36      113.32      3.65 o 
  -3   2  14      154.84      140.94      4.88 o 
  -2   2  14        1.08        0.88      1.19 o 
  -1   2  14      126.44      122.40      4.65 o 
   0   2  14       17.82       12.72      2.04 o 
   1   2  14       41.47       49.05      4.29 o 
   2   2  14      123.10      133.16      6.25 o 
   3   2  14      220.74      240.64      8.85 o 
   4   2  14       23.68       26.30      3.61 o 
   5   2  14       24.88       23.39      3.61 o 
 -10   3  14       35.10       40.10      2.82 o 
  -9   3  14       48.06       49.47      3.00 o 
  -8   3  14        9.33       12.69      2.01 o 
  -7   3  14       21.92       17.98      1.83 o 
  -6   3  14      143.51      135.26      3.54 o 
  -5   3  14       36.73       40.18      2.09 o 
  -4   3  14      179.12      191.36     10.52 o 
  -3   3  14        1.94        0.59      1.11 o 
  -2   3  14        0.05       -0.22      1.02 o 
  -1   3  14      218.55      215.19      8.71 o 
   0   3  14       27.99       24.91      2.27 o 
   1   3  14      239.40      227.99      6.65 o 
   2   3  14       25.50       28.00      3.41 o 
   3   3  14       48.72       51.66      4.57 o 
   4   3  14       12.52       13.32      2.98 o 
 -10   4  14        0.50        1.43      1.27 o 
  -9   4  14        5.68        5.80      1.45 o 
  -8   4  14       10.02        6.83      2.41 o 
  -7   4  14       20.90       22.90      2.02 o 
  -6   4  14       57.44       60.50      2.49 o 
  -5   4  14       81.06       92.56      3.36 o 
  -4   4  14      219.74      216.02      5.27 o 
  -3   4  14        5.51        2.73      1.26 o 
  -2   4  14       48.50       40.97      5.43 o 
  -1   4  14        0.68        0.86      1.14 o 
   0   4  14        0.05       -0.23      1.09 o 
   1   4  14        0.24        0.52      1.24 o 
   2   4  14       62.03       59.09      3.00 o 
   3   4  14       15.61       19.62      3.99 o 
   4   4  14       18.07       19.19      4.74 o 
  -9   5  14       12.89       15.80      1.95 o 
  -8   5  14        0.09        0.20      1.10 o 
  -7   5  14        0.45        0.43      1.55 o 
  -6   5  14       34.58       31.24      2.04 o 
  -5   5  14       91.26       96.76      4.96 o 
  -4   5  14       36.37       36.10      2.48 o 
  -3   5  14       17.85       14.07      1.53 o 
  -2   5  14        0.87        1.36      1.17 o 
  -1   5  14        4.51        3.09      1.02 o 
   0   5  14        2.88        2.38      1.26 o 
   1   5  14       38.60       37.91      5.48 o 
   2   5  14        4.29        0.25      2.49 o 
   3   5  14        8.47        9.22      3.99 o 
   4   5  14        4.94        5.98      3.74 o 
  -9   6  14        8.46        9.71      1.67 o 
  -8   6  14        0.01        2.74      1.30 o 
  -7   6  14        1.40        0.27      1.08 o 
  -6   6  14       22.41       18.93      1.59 o 
  -5   6  14        9.85        9.60      1.61 o 
  -4   6  14        4.84        5.49      1.42 o 
  -3   6  14       64.50       67.19      2.97 o 
  -2   6  14       57.19       56.29      2.93 o 
  -1   6  14        9.80        5.69      1.71 o 
   0   6  14       15.97       11.96      3.74 o 
   1   6  14        6.29        2.74      2.74 o 
   2   6  14        0.09        2.49      3.24 o 
   3   6  14        0.96        2.49      2.99 o 
  -8   7  14        1.01        0.87      1.81 o 
  -7   7  14        1.09        2.49      1.19 o 
  -6   7  14       50.74       46.81      2.37 o 
  -5   7  14        9.70       16.40      1.92 o 
  -4   7  14       85.31       88.70      3.46 o 
  -3   7  14        8.92       11.78      1.74 o 
  -2   7  14       18.27       14.02      2.02 o 
  -1   7  14       15.28       15.70      4.49 o 
   0   7  14        6.38        9.72      3.74 o 
   1   7  14        2.35        1.74      2.99 o 
   2   7  14        9.78        1.00      1.50 o 
  -7   8  14        6.03        5.53      1.34 o 
  -6   8  14       34.71       39.54      3.21 o 
  -5   8  14        1.68        2.44      1.36 o 
  -4   8  14        1.95        1.11      1.46 o 
  -3   8  14        2.07        1.03      1.87 o 
  -2   8  14        0.28        3.49      2.99 o 
  -1   8  14        3.51        7.73      3.74 o 
   0   8  14        0.54       -1.74      2.74 o 
   1   8  14        0.05        0.50      2.99 o 
  -5   9  14       13.18       20.33      3.26 o 
  -4   9  14        0.00        1.83      2.09 o 
  -3   9  14        7.75       12.31      2.87 o 
  -2   9  14        8.42       15.70      4.24 o 
  -1   9  14        6.72       11.22      4.24 o 
   0   9  14        1.74        4.98      3.49 o 
  -9   0  15        3.86        4.37      3.99 o 
  -7   0  15       16.19       23.56      2.90 o 
  -5   0  15       19.50       13.46      3.49 o 
  -3   0  15       50.94       49.10      5.98 o 
  -1   0  15        9.90        6.73      2.99 o 
   1   0  15       35.94       36.64      5.73 o 
   3   0  15      123.58      118.13      8.72 o 
 -10   1  15        0.48        2.53      1.34 o 
  -9   1  15        2.07        1.20      1.20 o 
  -8   1  15       14.96       16.60      2.15 o 
  -7   1  15       60.28       63.74      2.79 o 
  -6   1  15        0.28       -0.43      1.01 o 
  -5   1  15       11.42       13.16      2.45 o 
  -4   1  15      156.88      135.68      7.60 o 
  -3   1  15       66.93       61.76      4.05 o 
  -2   1  15      150.58      143.03      6.36 o 
  -1   1  15        1.59        2.54      1.61 o 
   0   1  15        0.49        0.43      1.84 o 
   1   1  15        3.12        2.49      2.20 o 
   2   1  15        0.25        1.36      2.20 o 
   3   1  15       14.22        7.68      2.55 o 
   4   1  15       18.75       19.55      3.61 o 
  -9   2  15        2.99        6.28      1.41 o 
  -8   2  15       39.74       41.25      2.70 o 
  -7   2  15        8.77        8.25      1.49 o 
  -6   2  15      100.62       96.72      3.76 o 
  -5   2  15       12.39       14.04      2.00 o 
  -4   2  15       77.20       84.79      4.67 o 
  -3   2  15        3.95        3.61      1.59 o 
  -2   2  15      126.12      126.88      8.22 o 
  -1   2  15       20.92       15.89      2.73 o 
   0   2  15       34.90       31.45      3.51 o 
   1   2  15       43.13       32.07      3.79 o 
   2   2  15       71.25       81.67      5.18 o 
   3   2  15        9.65       12.49      6.98 o 
  -9   3  15       15.49       14.05      1.80 o 
  -8   3  15        0.52       -1.14      1.26 o 
  -7   3  15       16.64       19.60      1.92 o 
  -6   3  15        8.89        9.54      1.61 o 
  -5   3  15      100.82      100.22      5.78 o 
  -4   3  15       62.97       62.31      3.70 o 
  -3   3  15       56.30       55.82      3.54 o 
  -2   3  15        2.39        3.13      1.57 o 
  -1   3  15       61.26       62.23      4.98 o 
   0   3  15       98.76      105.76      5.37 o 
   1   3  15       14.89       11.24      1.46 o 
   2   3  15        0.20        2.13      2.74 o 
   3   3  15       47.29       37.98      4.12 o 
  -9   4  15        0.55        1.21      1.87 o 
  -8   4  15        0.78        1.15      1.09 o 
  -7   4  15        0.36        1.66      1.19 o 
  -6   4  15        4.10        6.82      1.51 o 
  -5   4  15      120.18      123.18      4.03 o 
  -4   4  15        7.41        4.90      1.90 o 
  -3   4  15        6.34        8.70      2.20 o 
  -2   4  15       91.21       92.90      6.12 o 
  -1   4  15       44.93       51.64      4.36 o 
   0   4  15        0.16        0.98      1.74 o 
   1   4  15        8.63       12.26      2.55 o 
   2   4  15        7.67        9.96      2.74 o 
   3   4  15       21.37       18.94      4.74 o 
  -8   5  15        3.66        4.47      1.37 o 
  -7   5  15        0.04        1.36      1.22 o 
  -6   5  15        0.45        0.47      1.24 o 
  -5   5  15        5.84        4.59      1.52 o 
  -4   5  15       10.95       10.50      1.95 o 
  -3   5  15      104.44       95.37      4.26 o 
  -2   5  15        0.07       -0.48      3.86 o 
  -1   5  15       47.36       46.01     13.08 o 
   0   5  15        2.58        5.60      2.20 o 
   1   5  15        1.05        2.21      1.84 o 
   2   5  15        0.49       -1.25      2.49 o 
  -8   6  15        5.29        8.38      1.65 o 
  -7   6  15        0.04       -0.32      1.10 o 
  -6   6  15        0.57        0.11      1.15 o 
  -5   6  15        7.27        3.38      1.42 o 
  -4   6  15        5.95        5.84      1.52 o 
  -3   6  15        3.53        2.81      1.84 o 
  -2   6  15       22.47       23.89      3.26 o 
  -1   6  15       53.11       62.41      4.37 o 
   0   6  15        2.86        1.00      1.50 o 
   1   6  15        3.39        1.25      3.24 o 
   2   6  15        4.73        3.49      3.24 o 
  -7   7  15        0.72        0.00      1.88 o 
  -6   7  15        2.05        2.95      1.69 o 
  -5   7  15        0.04        1.16      1.46 o 
  -4   7  15        0.44        1.88      1.57 o 
  -3   7  15       31.25       35.33      3.65 o 
  -2   7  15       13.30       20.69      4.49 o 
  -1   7  15       11.28        8.47      3.49 o 
   0   7  15        6.83        8.97      3.74 o 
   1   7  15       13.61       12.71      4.24 o 
  -5   8  15        0.74        3.10      1.61 o 
  -4   8  15        0.00       -0.47      1.42 o 
  -3   8  15        9.63        9.72      3.74 o 
  -2   8  15        0.35        1.74      2.99 o 
  -1   8  15        9.39       24.17      5.23 o 
  -8   0  16        0.23        2.74      1.76 o 
  -6   0  16       89.41       77.51      6.73 o 
  -4   0  16      296.89      273.90     12.96 o 
  -2   0  16      288.01      278.38     13.21 o 
   0   0  16       13.78       20.93      4.49 o 
   2   0  16       56.06       73.27      7.98 o 
  -9   1  16        0.03        1.89      1.16 o 
  -8   1  16        7.64        8.11      1.51 o 
  -7   1  16       11.78       13.54      2.06 o 
  -6   1  16       44.81       51.52     10.59 o 
  -5   1  16       44.25       45.76      4.22 o 
  -4   1  16        6.08        6.46      2.02 o 
  -3   1  16        0.01        1.01      1.67 o 
  -2   1  16       24.84       14.84      2.64 o 
  -1   1  16        0.10        2.08      1.91 o 
   0   1  16       61.06       67.63      4.82 o 
   1   1  16        0.42        2.65      2.09 o 
   2   1  16        9.83        7.38      4.74 o 
  -9   2  16        2.13        3.79      1.85 o 
  -8   2  16       28.12       31.92      2.48 o 
  -7   2  16       11.66        5.99      2.46 o 
  -6   2  16        0.82        3.07      1.84 o 
  -5   2  16        5.61        6.27      2.49 o 
  -4   2  16       11.60        7.06      3.12 o 
  -3   2  16        6.51        3.20      1.84 o 
  -2   2  16        0.00        0.25      1.59 o 
  -1   2  16        1.05        0.75      1.76 o 
   0   2  16       34.80       27.56      3.52 o 
   1   2  16       31.89       43.84      4.36 o 
   2   2  16        8.61        3.41      4.36 o 
  -8   3  16        0.18        0.24      1.18 o 
  -7   3  16        1.59        0.58      1.68 o 
  -6   3  16       10.52       11.54      2.00 o 
  -5   3  16        3.90        3.64      1.55 o 
  -4   3  16        0.11       -1.44      1.34 o 
  -3   3  16        1.06        2.88      1.57 o 
  -2   3  16        4.27        4.36      1.94 o 
  -1   3  16        0.93        1.30      1.67 o 
   0   3  16       37.87       41.59      4.14 o 
   1   3  16        4.61        4.83      2.51 o 
   2   3  16        1.14        2.74      2.11 o 
  -8   4  16        3.98        3.09      1.34 o 
  -7   4  16        9.92       13.41      2.20 o 
  -6   4  16        0.01       -0.22      1.20 o 
  -5   4  16        3.12        5.30      1.90 o 
  -4   4  16      106.19      107.55      7.37 o 
  -3   4  16        0.29        0.42      1.84 o 
  -2   4  16        5.98        2.99      1.94 o 
  -1   4  16        0.24        2.58      1.84 o 
   0   4  16       14.97       22.80      3.23 o 
   1   4  16        2.31       -0.32      2.12 o 
   2   4  16       25.58       25.36      3.58 o 
  -7   5  16        1.39        4.31      1.61 o 
  -6   5  16        3.40        4.71      1.52 o 
  -5   5  16       21.66       28.60      4.07 o 
  -4   5  16       10.49       11.18      2.55 o 
  -3   5  16        3.14        4.36      2.11 o 
  -2   5  16        8.30       14.21      3.74 o 
  -1   5  16        2.53        4.61      2.11 o 
   0   5  16        5.35       12.61      2.69 o 
   1   5  16        0.32        1.25      2.49 o 
  -6   6  16       26.04       28.68      3.46 o 
  -5   6  16       10.14        6.95      2.37 o 
  -4   6  16       12.22       12.91      2.73 o 
  -3   6  16       25.75       26.84      3.33 o 
  -2   6  16       29.65       30.66      6.36 o 
  -1   6  16        1.44        3.99      3.24 o 
   0   6  16        0.06        0.75      2.74 o 
  -5   7  16        8.24        2.96      5.61 o 
  -4   7  16        0.30        0.19      1.84 o 
  -3   7  16       17.52       22.29      3.16 o 
  -2   7  16        0.22       -0.50      2.74 o 
  -7   0  17       11.53       19.69      3.99 o 
  -5   0  17       23.18       27.17      4.98 o 
  -3   0  17        0.73        1.00      2.49 o 
  -1   0  17        2.10        5.48      3.24 o 
   1   0  17        2.16       -2.24      2.99 o 
  -8   1  17        8.61        8.95      2.27 o 
  -7   1  17       22.70       28.32      3.61 o 
  -6   1  17        5.65        9.00      2.27 o 
  -5   1  17       20.16       25.29      4.11 o 
  -4   1  17        1.25        2.17      1.79 o 
  -3   1  17        6.99       11.46      2.99 o 
  -2   1  17        5.75        5.54      2.02 o 
  -1   1  17        8.55       14.02      2.73 o 
   0   1  17        0.60        2.23      4.24 o 
   1   1  17        0.03       -0.33      2.74 o 
  -7   2  17       27.03       28.31      4.36 o 
  -6   2  17        0.51        0.87      1.76 o 
  -5   2  17        2.65        3.87      2.62 o 
  -4   2  17        2.54        8.35      2.29 o 
  -3   2  17        9.71       14.07      2.73 o 
  -2   2  17       25.69       28.57      3.61 o 
  -1   2  17        0.10       -0.82      3.12 o 
   0   2  17       14.75       12.59      2.90 o 
   1   2  17        2.89        3.87      2.27 o 
  -7   3  17       25.88       31.58      3.86 o 
  -6   3  17       28.38       30.06      3.61 o 
  -5   3  17        0.58        2.63      3.36 o 
  -4   3  17        0.84        1.07      1.84 o 
  -3   3  17        8.57       13.61      2.82 o 
  -2   3  17       16.44       22.69      3.36 o 
  -1   3  17        0.06        2.17      2.02 o 
   0   3  17        1.01        1.03      2.09 o 
  -6   4  17        3.15        4.81      2.27 o 
  -5   4  17        4.08        4.61      2.11 o 
  -3   4  17        3.11        4.49      2.29 o 
  -2   4  17        9.75        9.84      2.64 o 
  -1   4  17        1.83        1.52      1.84 o 
   0   4  17       15.24       13.63      2.73 o 
  -5   5  17        5.79        6.19      2.37 o 
  -4   5  17        2.78        4.18      3.61 o 
  -3   5  17        0.65        2.11      2.62 o 
  -2   5  17        3.92        8.89      2.63 o 
  -1   5  17        5.69       10.33      2.69 o 
  -6   0  18        6.11       11.96      3.49 o 
  -4   0  18       48.50       44.86      6.48 o 
  -2   0  18       26.48       25.67      4.98 o 
  -6   1  18        1.52        1.74      1.76 o 
  -5   1  18        2.67        6.44      2.27 o 
  -4   1  18        5.38        4.77      2.12 o 
  -3   1  18       17.00       14.25      2.82 o 
  -2   1  18       26.25       33.69      4.05 o 
  -1   1  18       15.18        7.98      2.64 o 
  -6   2  18        0.13        2.65      1.91 o 
  -5   2  18        3.71        2.55      1.74 o 
  -4   2  18       20.95       29.15      3.79 o 
  -3   2  18       26.02       31.17      3.79 o 
  -2   2  18        2.75        8.38      2.47 o 
  -5   3  18        0.62        0.14      1.91 o 
  -4   3  18        0.04        0.15      1.66 o 
  -3   3  18        1.65        5.17      2.20 o 
  -2   3  18       10.28       11.25      2.73 o 
                                                 
